# Supplementary material for: Genome-wide evaluation of genetic diversity and linkage disequilibrium in winter and spring triticale (x Triticosecale Wittmack)
Source: BMC Genomics. 2012 Jun 12;13:235. doi: 10.1186/1471-2164-13-235 (PMC3464613; doi:10.1186/1471-2164-13-235)
Supplement: Additional file 1 — List of genotypes and genotypic data. Excel spreadsheet containing the list of genotypes used and their genotypic DArT marker data. Additional data are published by Badea et al.[30]. [file 1471-2164-13-235-S1.xls]

## Sheet: Tabelle1
MarkerName	Chromosome	Q	Call Rate	PIC	Lasko	Alamo	Trimester	Pigmej	He_Ti_117-06	Trimaran	Modus	Saka_3006	Saka_3008	Pawo	Tarzan	Grenado	Moderato	Amarillo 105	Benetto	Versus	Agrano	Logo	SW Talentro	Massimo	Viktor	Cando	Cultivo	LSA-2	Lufsen	He 108.02	EAW 21.04	EAW 10.B	CloneID
wPt-7064	-	63.399	100	0.069	1	1	1	1	1	1	1	1	1	1	1	1	1	1	1	1	1	0	1	1	1	1	1	1	1	1	1	1	117475
wPt-345466	-	66.891	100	0.069	0	0	0	0	0	1	0	0	0	0	0	0	0	0	0	0	0	0	0	0	0	0	0	0	0	0	0	0	345466
wPt-0660	-	76.361	100	0.069	1	1	1	1	1	1	1	1	1	1	1	1	1	1	1	1	1	1	1	1	1	1	1	1	1	1	1	0	346098
rPt-4627	-	68.469	100	0.069	1	1	1	1	1	1	1	1	1	1	1	1	1	1	1	1	1	1	1	1	0	1	1	1	1	1	1	1	346962
tPt-7975	-	74.971	100	0.069	0	0	0	0	0	0	0	0	0	0	0	0	0	0	0	0	0	0	0	0	1	0	0	0	0	0	0	0	348007
tPt-3437	-	87.186	100	0.069	1	1	1	1	1	1	1	1	1	1	0	1	1	1	1	1	1	1	1	1	1	1	1	1	1	1	1	1	349002
wPt-9501	-	89.671	100	0.069	0	0	0	0	0	0	0	0	0	0	1	0	0	0	0	0	0	0	0	0	0	0	0	0	0	0	0	0	380558
rPt-389303	-	74.308	100	0.069	0	1	1	1	1	1	1	1	1	1	1	1	1	1	1	1	1	1	1	1	1	1	1	1	1	1	1	1	389303
rPt-389870	-	77.396	100	0.069	1	1	1	1	1	1	1	1	1	1	1	1	1	1	1	1	1	0	1	1	1	1	1	1	1	1	1	1	389870
rPt-390018	-	65.172	100	0.069	0	1	1	1	1	1	1	1	1	1	1	1	1	1	1	1	1	1	1	1	1	1	1	1	1	1	1	1	390018
rPt-390263	-	87.562	100	0.069	1	1	1	1	1	1	1	1	1	1	0	1	1	1	1	1	1	1	1	1	1	1	1	1	1	1	1	1	390263
rPt-390575	-	72.447	100	0.069	0	0	0	0	0	0	0	0	0	0	0	0	0	0	0	1	0	0	0	0	0	0	0	0	0	0	0	0	390575
rPt-398735	-	70.1	100	0.069	0	0	0	0	0	0	0	0	0	0	0	0	0	0	0	0	0	0	0	0	0	0	1	0	0	0	0	0	398735
rPt-398825	-	63.939	100	0.069	1	1	1	1	1	1	1	1	1	1	1	1	1	0	1	1	1	1	1	1	1	1	1	1	1	1	1	1	398825
rPt-399303	-	64.057	100	0.069	1	1	1	1	1	1	1	1	1	1	1	1	1	1	1	0	1	1	1	1	1	1	1	1	1	1	1	1	399303
rPt-399750	-	58.717	100	0.069	0	0	0	0	0	0	1	0	0	0	0	0	0	0	0	0	0	0	0	0	0	0	0	0	0	0	0	0	399750
rPt-399979	-	74.532	100	0.069	1	1	1	1	1	1	1	1	1	1	1	1	1	1	1	1	1	1	1	1	1	1	1	1	1	1	1	0	399979
rPt-400377	-	79.109	100	0.069	1	1	1	1	1	1	1	1	1	1	1	1	1	1	1	1	1	1	1	1	1	1	1	1	1	1	0	1	400377
rPt-400772	-	73.168	100	0.069	0	0	0	0	0	0	0	0	1	0	0	0	0	0	0	0	0	0	0	0	0	0	0	0	0	0	0	0	400772
rPt-401134	-	82.146	100	0.069	1	1	1	1	1	1	1	1	0	1	1	1	1	1	1	1	1	1	1	1	1	1	1	1	1	1	1	1	401134
rPt-401147	-	78.854	100	0.069	1	1	1	1	1	1	1	1	0	1	1	1	1	1	1	1	1	1	1	1	1	1	1	1	1	1	1	1	401147
rPt-401329	-	74.427	100	0.069	1	1	0	1	1	1	1	1	1	1	1	1	1	1	1	1	1	1	1	1	1	1	1	1	1	1	1	1	401329
rPt-401441	-	82.778	100	0.069	1	1	1	1	1	1	1	1	1	1	1	1	1	1	1	1	1	1	1	1	0	1	1	1	1	1	1	1	401441
rPt-401738	-	71.825	100	0.069	0	1	1	1	1	1	1	1	1	1	1	1	1	1	1	1	1	1	1	1	1	1	1	1	1	1	1	1	401738
rPt-402162	-	75.667	100	0.069	0	0	0	0	0	0	1	0	0	0	0	0	0	0	0	0	0	0	0	0	0	0	0	0	0	0	0	0	402162
rPt-402478	-	60.742	100	0.069	1	1	1	1	1	1	1	1	1	1	1	1	1	1	1	1	1	1	1	1	0	1	1	1	1	1	1	1	402478
rPt-402581	-	58.339	100	0.069	0	0	0	0	0	0	0	0	0	0	0	0	0	0	0	0	0	0	0	0	0	0	1	0	0	0	0	0	402581
rPt-411135	-	79.585	100	0.069	1	1	1	1	1	1	1	1	1	1	0	1	1	1	1	1	1	1	1	1	1	1	1	1	1	1	1	1	411135
rPt-411177	-	75.75	100	0.069	0	0	0	0	0	0	0	0	1	0	0	0	0	0	0	0	0	0	0	0	0	0	0	0	0	0	0	0	411177
rPt-505196	-	66.485	100	0.069	0	0	0	0	0	0	0	0	0	0	0	1	0	0	0	0	0	0	0	0	0	0	0	0	0	0	0	0	505196
rPt-505216	-	80.766	100	0.069	1	1	1	1	1	1	1	1	0	1	1	1	1	1	1	1	1	1	1	1	1	1	1	1	1	1	1	1	505216
rPt-505263	-	83.55	100	0.069	0	0	0	0	0	0	0	0	0	0	0	0	0	0	0	0	0	0	0	0	1	0	0	0	0	0	0	0	505263
rPt-505829	-	75.144	100	0.069	0	0	0	0	0	0	0	0	0	0	0	0	0	0	0	0	0	0	0	0	0	0	0	0	0	0	0	1	505829
rPt-506404	-	78.35	100	0.069	0	0	0	0	0	0	0	0	0	0	1	0	0	0	0	0	0	0	0	0	0	0	0	0	0	0	0	0	506404
rPt-506444	-	60.997	100	0.069	0	0	0	0	0	0	0	0	0	0	0	0	0	0	0	0	0	1	0	0	0	0	0	0	0	0	0	0	506444
rPt-506462	-	64.111	100	0.069	1	1	1	1	1	1	1	1	1	1	1	0	1	1	1	1	1	1	1	1	1	1	1	1	1	1	1	1	506462
rPt-506512	-	75.983	100	0.069	1	1	1	1	1	1	1	1	1	1	0	1	1	1	1	1	1	1	1	1	1	1	1	1	1	1	1	1	506512
rPt-506669	-	73.098	100	0.069	0	0	0	0	0	0	0	0	0	0	0	0	0	0	0	0	0	0	0	0	0	0	0	1	0	0	0	0	506669
rPt-506681	-	77.801	100	0.069	0	0	0	0	0	0	0	0	0	0	1	0	0	0	0	0	0	0	0	0	0	0	0	0	0	0	0	0	506681
rPt-506760	-	77.213	100	0.069	1	1	1	1	1	1	1	1	1	1	1	1	1	1	1	1	1	1	1	1	0	1	1	1	1	1	1	1	506760
rPt-507053	-	77.334	100	0.069	0	0	0	0	0	0	0	0	0	0	0	0	0	0	0	0	0	0	0	0	0	1	0	0	0	0	0	0	507053
rPt-507107	-	76.013	100	0.069	1	1	1	1	1	1	1	1	1	1	1	1	1	1	1	1	1	1	1	1	0	1	1	1	1	1	1	1	507107
rPt-507305	-	82.458	100	0.069	0	0	0	0	0	0	0	0	0	0	0	0	0	0	0	0	1	0	0	0	0	0	0	0	0	0	0	0	507305
rPt-507321	-	76.201	100	0.069	0	0	0	0	0	0	0	0	1	0	0	0	0	0	0	0	0	0	0	0	0	0	0	0	0	0	0	0	507321
rPt-507353	-	68.842	100	0.069	0	0	0	0	0	0	0	0	0	0	0	0	0	0	0	0	0	0	0	0	1	0	0	0	0	0	0	0	507353
rPt-507427	-	70.605	100	0.069	1	1	1	1	1	1	1	1	1	1	1	1	1	1	1	1	1	1	1	1	0	1	1	1	1	1	1	1	507427
rPt-507504	-	71.034	100	0.069	0	0	0	0	0	0	0	0	0	0	0	1	0	0	0	0	0	0	0	0	0	0	0	0	0	0	0	0	507504
rPt-507531	-	70.303	100	0.069	0	0	0	0	0	0	0	0	1	0	0	0	0	0	0	0	0	0	0	0	0	0	0	0	0	0	0	0	507531
rPt-507783	-	68.909	100	0.069	0	0	0	0	0	0	0	0	1	0	0	0	0	0	0	0	0	0	0	0	0	0	0	0	0	0	0	0	507783
rPt-508123	-	79.318	100	0.069	0	0	0	0	0	0	0	0	1	0	0	0	0	0	0	0	0	0	0	0	0	0	0	0	0	0	0	0	508123
rPt-508315	-	65.753	100	0.069	0	0	0	0	0	0	0	0	0	0	0	0	0	0	0	0	0	0	0	0	1	0	0	0	0	0	0	0	508315
rPt-508318	-	78.29	100	0.069	1	1	1	1	1	1	1	1	1	1	1	1	1	1	1	1	1	1	1	1	1	1	1	1	1	1	0	1	508318
rPt-508347	-	78.613	100	0.069	0	0	0	0	0	0	0	0	1	0	0	0	0	0	0	0	0	0	0	0	0	0	0	0	0	0	0	0	508347
rPt-508367	-	81.894	100	0.069	1	1	1	1	1	1	1	1	1	0	1	1	1	1	1	1	1	1	1	1	1	1	1	1	1	1	1	1	508367
rPt-508570	-	62.219	100	0.069	1	1	1	1	1	1	1	1	1	1	1	1	1	1	1	1	1	0	1	1	1	1	1	1	1	1	1	1	508570
rPt-508746	-	56.458	100	0.069	0	0	0	0	0	0	0	0	0	0	0	0	0	0	0	0	0	0	0	0	0	0	0	0	0	0	0	1	508746
rPt-508919	-	73.49	100	0.069	0	0	0	0	0	0	0	0	0	0	0	0	0	0	0	0	0	1	0	0	0	0	0	0	0	0	0	0	508919
rPt-509490	-	77.678	100	0.069	1	1	1	1	1	1	1	1	1	1	1	1	1	1	1	1	1	1	1	1	0	1	1	1	1	1	1	1	509490
tPt-512831	-	62.694	100	0.069	1	1	1	1	1	1	1	1	0	1	1	1	1	1	1	1	1	1	1	1	1	1	1	1	1	1	1	1	512831
tPt-512964	-	71.094	100	0.069	1	1	1	1	1	1	1	1	1	1	0	1	1	1	1	1	1	1	1	1	1	1	1	1	1	1	1	1	512964
tPt-513189	-	69.291	100	0.069	1	1	1	1	1	1	1	1	1	1	1	1	1	1	1	1	1	0	1	1	1	1	1	1	1	1	1	1	513189
tPt-513200	-	78.66	100	0.069	1	1	1	0	1	1	1	1	1	1	1	1	1	1	1	1	1	1	1	1	1	1	1	1	1	1	1	1	513200
tPt-513261	-	73.21	100	0.069	0	0	0	0	0	0	0	0	0	0	1	0	0	0	0	0	0	0	0	0	0	0	0	0	0	0	0	0	513261
tPt-513283	-	69.538	100	0.069	1	1	1	1	1	1	1	1	1	1	1	1	1	1	1	1	1	1	1	1	1	1	0	1	1	1	1	1	513283
tPt-513486	-	88.517	100	0.069	1	1	1	1	1	1	1	1	1	1	1	1	1	1	1	1	0	1	1	1	1	1	1	1	1	1	1	1	513486
tPt-513524	-	84.365	100	0.069	0	0	0	0	0	0	0	0	0	0	0	0	0	0	0	0	0	0	0	0	1	0	0	0	0	0	0	0	513524
tPt-513921	-	79.509	100	0.069	1	1	1	1	1	1	1	1	1	1	1	1	1	1	1	1	1	1	1	1	1	1	1	1	1	1	1	0	513921
tPt-514128	-	73.89	100	0.069	1	1	1	1	1	1	1	1	1	1	1	1	1	1	1	1	1	0	1	1	1	1	1	1	1	1	1	1	514128
tPt-5198	-	64.29	98.81	0.07	1	1	1	1	1	1	1	1	1	1	1	1	1	1	1	1	1	1	1	1	1	1	1	1	1	1	0	1	348221
wPt-6017	-	54.473	97.619	0.07	0	0	0	0	0	0	1	0	0	0	0	0	0	0	0	0	0	0	0	0	-	0	0	0	0	0	0	0	374841
wPt-7660	-	62.933	98.81	0.07	1	1	1	1	1	1	1	1	1	1	1	1	1	1	1	1	1	1	1	1	0	1	1	1	1	1	1	1	380209
rPt-389825	-	52.954	98.81	0.07	0	0	0	0	0	0	0	0	0	0	0	0	0	0	0	0	0	0	0	0	0	0	0	0	0	0	0	1	389825
rPt-390129	-	55.257	98.81	0.07	0	0	0	0	0	0	1	0	0	0	0	0	0	0	0	0	0	0	0	0	0	0	0	0	0	0	0	0	390129
rPt-390768	-	63.659	98.81	0.07	1	1	1	1	1	1	1	1	1	1	1	1	1	1	1	1	0	1	1	1	1	1	1	1	1	1	1	1	390768
rPt-398747	-	70.29	98.81	0.07	1	1	1	1	1	1	1	1	1	1	1	1	1	1	1	1	1	1	1	1	1	1	1	1	1	1	0	1	398747
rPt-401523	-	64.381	97.619	0.07	1	1	1	1	1	1	1	1	1	1	1	1	1	1	-	1	1	1	1	1	0	1	1	1	1	1	1	1	401523
wPt-5886	-	57.145	98.81	0.07	0	0	0	0	0	0	0	0	0	0	1	0	0	0	0	0	0	0	0	0	0	0	0	0	0	0	0	0	408393
rPt-411089	-	60.319	98.81	0.07	0	0	0	0	0	0	0	0	0	0	0	0	0	0	0	0	0	0	0	0	1	0	0	0	0	0	0	0	411089
rPt-411511	-	61.099	98.81	0.07	1	1	1	1	1	1	1	1	1	1	1	1	1	1	1	1	1	1	0	1	1	1	1	1	1	1	1	1	411511
rPt-505437	-	65.105	98.81	0.07	1	1	1	1	1	1	1	1	1	1	1	1	1	1	1	1	1	1	1	1	0	1	1	1	1	1	1	1	505437
rPt-505927	-	62.381	98.81	0.07	0	0	0	0	0	0	0	0	0	0	0	0	0	0	0	0	0	0	0	0	1	0	0	0	0	0	0	0	505927
rPt-505979	-	67.838	97.619	0.07	1	1	1	1	1	1	0	1	1	1	1	1	1	1	1	1	1	1	1	1	-	1	1	1	1	1	1	1	505979
rPt-506141	-	67.278	98.81	0.07	0	0	0	0	0	0	0	0	0	0	0	0	0	0	0	0	0	0	0	0	0	0	0	0	0	0	1	0	506141
rPt-507968	-	56.116	98.81	0.07	0	0	0	0	0	0	0	0	0	0	0	1	0	0	0	0	0	0	0	0	0	0	0	0	0	0	0	0	507968
rPt-508216	-	53.215	98.81	0.07	1	1	1	1	1	1	1	1	1	1	1	1	1	1	1	1	1	1	1	1	0	1	1	1	1	1	1	1	508216
rPt-508786	-	58.32	98.81	0.07	0	0	0	0	0	0	0	0	0	0	0	1	0	0	0	0	0	0	0	0	0	0	0	0	0	0	0	0	508786
rPt-509312	-	64.132	98.81	0.07	1	1	1	1	1	1	1	1	1	1	1	1	1	1	1	1	1	1	1	1	1	1	1	1	1	1	1	0	509312
rPt-509645	-	66.773	98.81	0.07	0	0	0	0	0	0	0	0	0	0	0	0	0	0	1	0	0	0	0	0	0	0	0	0	0	0	0	0	509645
rPt-509646	-	61.096	98.81	0.07	0	0	0	0	0	0	1	0	0	0	0	0	0	0	0	0	0	0	0	0	0	0	0	0	0	0	0	0	509646
tPt-513697	-	64.052	98.81	0.07	1	1	1	1	1	0	1	1	1	1	1	1	1	1	1	1	1	1	1	1	1	1	1	1	1	1	1	1	513697
tPt-513770	-	74.189	98.81	0.07	1	1	1	1	1	1	0	1	1	1	1	1	1	1	1	1	1	1	1	1	1	1	1	1	1	1	1	1	513770
wPt-6027	-	61.874	97.619	0.071	0	0	0	0	0	1	0	0	0	0	0	0	0	0	0	0	0	0	0	0	0	0	0	0	0	0	0	0	119800
wPt-2138	-	62.666	97.619	0.071	0	0	0	0	0	1	0	0	0	0	0	0	0	0	0	0	0	0	0	0	0	0	0	0	0	0	0	0	377530
rPt-389256	-	63.759	96.429	0.071	1	1	1	1	1	1	1	1	0	1	1	1	1	1	1	1	1	1	1	1	-	1	1	1	1	1	1	1	389256
rPt-389495	-	66.988	96.429	0.071	1	1	1	1	1	1	1	1	0	1	1	1	1	1	1	1	1	1	1	1	-	1	1	1	1	1	1	1	389495
rPt-389694	-	60.814	97.619	0.071	1	1	1	1	1	1	1	1	1	1	1	1	1	1	1	1	1	1	1	1	1	1	1	1	1	1	0	1	389694
rPt-390736	-	69.603	97.619	0.071	1	1	1	1	1	1	1	1	1	1	1	1	1	1	1	1	1	1	1	1	1	1	1	0	1	1	1	1	390736
rPt-398678	-	53.984	97.619	0.071	1	1	1	1	1	1	1	1	1	1	1	1	1	1	1	1	1	1	1	1	1	1	0	1	1	1	1	1	398678
rPt-401220	-	64.015	97.619	0.071	1	1	1	1	1	1	1	1	1	1	1	1	1	1	1	1	1	1	1	1	0	1	1	1	1	1	1	1	401220
rPt-401367	-	54.669	97.619	0.071	1	1	1	1	1	1	1	1	1	1	1	1	1	1	1	1	1	1	1	1	0	1	1	1	1	1	1	1	401367
rPt-411226	-	71.846	97.619	0.071	1	1	1	1	1	1	1	1	1	1	1	1	1	1	1	0	1	1	1	1	1	1	1	1	1	1	1	1	411226
rPt-506250	-	76.041	97.619	0.071	0	0	0	0	0	0	0	0	0	0	0	0	1	0	0	0	0	0	0	0	0	0	0	0	0	0	0	0	506250
rPt-507657	-	64.734	97.619	0.071	1	1	1	1	1	1	1	1	1	1	1	1	1	1	1	1	1	1	1	1	1	1	1	1	1	1	1	0	507657
rPt-507952	-	65.288	97.619	0.071	1	1	1	1	1	1	1	1	0	1	1	1	1	1	1	1	1	1	1	1	1	1	1	1	1	1	1	1	507952
rPt-509161	-	57.033	96.429	0.071	1	1	1	1	-	1	1	1	1	0	1	1	1	1	1	1	1	1	1	1	1	1	1	1	1	1	1	1	509161
rPt-509176	-	50.848	97.619	0.071	1	1	1	1	1	1	1	1	1	1	1	1	1	1	1	1	1	1	1	1	0	1	1	1	1	1	1	1	509176
tPt-513139	-	58.758	97.619	0.071	1	1	1	1	1	1	1	1	1	1	1	1	1	1	1	1	1	0	1	1	1	1	1	1	1	1	1	1	513139
tPt-513841	-	64.902	96.429	0.071	1	1	1	1	-	1	1	1	1	1	1	1	1	1	1	1	1	1	1	1	1	1	1	1	1	1	0	1	513841
tPt-513934	-	55.021	97.619	0.071	1	1	1	1	1	1	1	1	1	1	1	0	1	1	1	1	1	1	1	1	1	1	1	1	1	1	1	1	513934
wPt-2308	-	59.099	94.048	0.073	1	-	0	0	0	0	0	0	0	0	0	0	-	0	0	0	0	0	0	0	0	0	0	0	0	0	0	0	304590
wPt-2070	-	52.081	96.429	0.073	0	0	0	0	0	0	0	0	0	0	0	0	0	0	0	0	0	0	0	0	1	0	0	0	0	0	0	0	375873
rPt-389980	-	69.686	94.048	0.073	1	1	1	-	1	1	1	1	1	1	1	1	1	1	1	1	1	1	-	1	1	1	1	1	1	1	1	0	389980
rPt-400117	-	69.705	96.429	0.073	1	1	1	1	1	1	1	1	1	1	0	1	1	1	1	1	1	1	1	1	1	1	1	1	1	1	1	1	400117
rPt-402637	-	68.571	95.238	0.073	1	1	1	1	1	1	1	1	1	1	1	1	1	1	1	0	1	-	1	1	1	1	1	1	1	1	1	1	402637
rPt-505912	-	55.249	96.429	0.073	1	1	1	1	1	1	1	1	1	1	0	1	1	1	1	1	1	1	1	1	1	1	1	1	1	1	1	1	505912
rPt-506124	-	65.65	96.429	0.073	1	1	1	1	1	1	1	1	0	1	1	1	1	1	1	1	1	1	1	1	1	1	1	1	1	1	1	1	506124
rPt-506568	-	63.247	95.238	0.073	1	1	1	1	1	1	1	1	0	1	1	1	1	1	1	1	1	1	1	1	-	1	1	1	1	1	1	1	506568
rPt-506902	-	58.838	96.429	0.073	1	1	1	1	1	1	1	1	1	1	1	1	1	1	1	1	1	1	1	1	0	1	1	1	1	1	1	1	506902
rPt-506963	-	54.126	96.429	0.073	0	0	0	0	0	0	0	0	0	0	0	0	0	0	0	0	0	0	0	0	1	0	0	0	0	0	0	0	506963
rPt-508068	-	60.078	94.048	0.073	-	0	0	0	0	0	0	0	0	0	0	0	0	0	0	1	0	0	0	0	-	0	0	0	0	0	0	0	508068
tPt-513682	-	52.511	96.429	0.073	1	1	1	1	1	1	1	1	1	1	0	1	1	1	1	1	1	1	1	1	1	1	1	1	1	1	1	1	513682
rPt-410977	-	68.68	94.048	0.074	1	1	1	1	1	1	1	1	0	1	1	1	1	1	1	1	1	1	1	1	-	1	1	1	1	1	1	1	410977
rPt-508151	-	56.078	95.238	0.074	1	1	1	1	1	1	1	1	1	1	1	1	1	1	1	1	1	1	1	1	0	1	1	1	1	1	1	1	508151
rPt-508979	-	53.711	94.048	0.074	1	1	1	1	1	1	0	1	1	-	1	1	1	1	1	1	1	1	1	1	1	1	1	1	1	1	1	1	508979
rPt-507482	-	65.739	92.857	0.075	1	1	1	1	1	1	1	1	0	1	1	1	1	1	1	1	1	1	1	1	-	1	1	1	1	1	1	1	507482
rPt-507596	-	61.151	92.857	0.075	1	1	1	1	-	1	1	1	0	1	1	1	1	1	1	1	1	1	1	1	1	1	1	1	1	1	1	1	507596
tPt-513227	-	62.856	92.857	0.075	1	1	1	1	1	-	0	1	1	1	1	1	1	1	1	1	1	1	1	1	0	1	1	1	1	1	1	1	513227
rPt-506521	-	61.434	92.857	0.077	0	0	0	0	0	0	0	0	1	0	0	0	0	0	0	0	0	0	0	0	0	0	0	0	0	0	0	0	506521
rPt-509159	-	59.682	92.857	0.077	0	1	1	1	1	1	1	1	1	1	1	1	1	1	1	1	1	1	1	1	0	1	1	1	1	1	1	1	509159
rPt-389647	-	69.818	90.476	0.078	1	1	1	1	1	1	1	1	0	1	1	1	1	1	1	1	1	1	1	1	-	1	1	1	1	1	1	1	389647
rPt-401221	-	77.242	98.81	0.101	1	1	1	1	1	1	1	1	1	1	1	-	1	1	1	1	1	1	1	1	1	1	1	1	1	1	1	0	401221
rPt-506905	-	73.991	98.81	0.101	-	1	1	1	1	1	1	1	1	1	1	1	1	1	1	1	1	1	1	1	0	1	1	1	1	1	1	1	506905
rPt-8684	-	77.079	98.81	0.103	1	1	1	1	1	1	1	1	1	1	1	1	1	1	1	1	1	0	1	1	1	1	1	1	1	1	0	1	346517
rPt-6792	-	83.586	98.81	0.103	1	1	1	0	1	1	1	1	1	1	1	1	1	1	1	1	1	1	1	1	1	1	0	1	1	1	1	1	347038
rPt-399659	-	63.616	96.429	0.103	-	0	0	0	0	0	0	0	0	0	0	0	0	0	0	1	0	0	0	0	-	0	0	0	0	0	0	0	399659
rPt-401104	-	79.028	97.619	0.103	1	1	1	0	1	1	1	1	1	1	1	1	1	1	1	1	1	1	1	1	1	1	-	1	1	1	1	1	401104
rPt-505318	-	52.913	97.619	0.103	0	0	0	0	0	0	0	0	0	0	0	0	0	0	0	0	0	0	0	0	0	0	0	0	-	0	1	0	505318
rPt-507568	-	78.124	98.81	0.103	1	0	0	0	0	0	0	0	1	0	0	0	0	0	0	0	0	0	0	0	0	0	0	0	0	0	0	0	507568
tPt-513273	-	73.427	98.81	0.103	1	1	1	1	1	1	1	1	1	0	1	1	1	1	1	1	1	1	1	1	1	1	1	1	1	1	0	1	513273
rPt-390550	-	72.634	96.429	0.105	1	1	1	1	1	1	1	1	1	1	1	1	-	1	1	1	1	0	1	1	1	1	1	1	1	1	0	1	390550
rPt-401524	-	65.734	95.238	0.105	-	0	0	0	0	0	0	0	0	0	0	0	0	0	0	1	0	0	0	0	-	0	0	0	0	0	0	0	401524
rPt-507622	-	72.822	97.619	0.105	1	1	1	1	1	1	1	1	1	0	0	1	1	1	1	1	1	1	1	1	1	1	1	1	1	1	1	1	507622
wPt-345439	-	55.414	94.048	0.107	1	1	1	0	-	1	1	1	1	1	1	1	1	1	1	1	1	1	1	1	1	1	-	1	1	1	1	1	345439
rPt-389295	-	60.863	95.238	0.107	-	1	1	1	1	1	1	1	0	1	1	1	1	1	1	1	1	1	1	1	1	1	1	1	1	1	1	1	389295
rPt-400316	-	69.219	94.048	0.107	1	1	1	1	1	0	1	1	1	1	1	1	1	1	1	1	1	-	1	1	-	1	1	1	1	1	1	1	400316
rPt-401485	-	60.632	95.238	0.107	1	1	1	1	1	1	-	1	1	1	1	1	1	0	1	1	1	1	1	1	1	1	1	1	1	1	0	1	401485
rPt-509602	-	81.49	96.429	0.107	1	1	1	1	1	1	1	1	1	1	1	1	1	1	1	1	1	1	0	1	1	0	1	1	1	1	1	1	509602
tPt-513173	-	89.398	96.429	0.107	1	1	1	1	1	1	1	1	1	1	1	1	0	1	0	1	1	1	1	1	1	1	1	1	1	1	1	1	513173
rPt-508975	-	54.585	92.857	0.109	1	1	1	1	1	1	0	1	1	0	1	1	1	1	1	1	1	1	1	1	1	-	1	1	1	1	-	1	508975
rPt-509653	-	65.176	94.048	0.109	1	1	1	0	1	1	1	1	-	1	1	1	1	1	1	1	1	1	1	1	1	1	0	1	1	1	1	1	509653
rPt-401235	-	62.627	91.667	0.113	-	1	1	1	1	1	1	1	1	1	1	1	1	1	1	0	1	1	1	1	1	1	1	1	1	1	0	1	401235
rPt-505369	-	68.067	91.667	0.113	1	1	1	1	1	1	-	1	1	1	1	1	1	0	1	1	0	1	1	1	1	1	1	1	1	1	1	1	505369
wPt-11722	-	56.407	90.476	0.115	0	1	1	-	1	1	1	1	1	1	1	1	1	1	1	1	1	1	1	1	1	1	1	0	1	1	1	0	306462
rPt-401879	-	58.71	90.476	0.115	1	0	0	0	0	0	0	0	0	0	0	0	0	0	0	1	0	0	0	0	-	0	0	0	0	0	0	0	401879
tPt-512965	-	72.006	90.476	0.117	1	0	1	1	1	1	1	1	1	1	1	1	1	1	1	0	1	1	1	1	1	1	1	1	1	1	1	1	512965
tPt-513563	-	68.413	90.476	0.117	1	0	1	1	1	1	1	1	1	1	1	1	1	1	1	0	1	1	1	1	1	1	1	1	1	1	1	1	513563
wPt-4214	-	84.861	100	0.133	1	1	1	1	0	1	1	1	1	1	1	1	1	1	1	1	1	1	1	1	1	1	1	1	0	1	1	1	63490
wPt-7958	-	82.519	100	0.133	1	1	1	1	1	1	0	1	1	1	1	1	1	1	1	1	1	1	1	1	1	1	1	1	1	1	0	1	116836
wPt-3564	-	80.692	100	0.133	1	1	1	1	1	1	1	1	1	1	1	1	1	1	1	1	1	1	0	1	0	1	1	1	1	1	1	1	121015
wPt-9204	-	82.947	100	0.133	0	0	0	0	1	0	0	0	0	0	0	0	0	0	0	0	0	0	0	0	0	0	0	0	1	0	0	0	304761
rPt-7238	-	78.433	100	0.133	0	0	0	0	0	0	0	0	0	0	1	0	0	0	0	0	1	0	0	0	0	0	0	0	0	0	0	0	346701
rPt-4257	-	82.939	100	0.133	0	0	0	1	0	0	0	0	0	0	0	0	0	0	0	0	0	0	0	0	0	0	1	0	0	0	0	0	347125
tPt-7039	-	81.878	100	0.133	0	0	0	1	0	0	0	0	0	0	0	0	0	0	0	0	0	1	0	0	0	0	0	0	0	0	0	0	348657
tPt-0638	-	80.377	100	0.133	1	1	1	1	0	1	1	1	1	1	1	1	1	1	1	1	1	1	1	1	1	1	1	1	0	1	1	1	348844
tPt-8020	-	87.998	100	0.133	0	1	1	1	1	1	1	1	1	1	1	1	1	1	1	1	0	1	1	1	1	1	1	1	1	1	1	1	349203
rPt-389384	-	85.557	100	0.133	1	1	1	0	1	1	1	1	1	1	1	1	1	1	1	1	1	1	1	1	1	1	0	1	1	1	1	1	389384
rPt-389454	-	79.189	100	0.133	1	0	0	0	0	0	0	0	0	0	0	0	0	0	0	0	0	0	0	0	1	0	0	0	0	0	0	0	389454
rPt-389712	-	83.236	100	0.133	0	0	1	0	0	0	0	0	0	0	0	0	0	0	0	0	1	0	0	0	0	0	0	0	0	0	0	0	389712
rPt-390687	-	71.308	100	0.133	0	0	0	0	0	1	0	0	0	0	0	0	1	0	0	0	0	0	0	0	0	0	0	0	0	0	0	0	390687
rPt-398656	-	85.511	100	0.133	1	1	1	1	1	1	1	1	1	1	1	1	1	1	1	1	1	0	1	1	1	1	1	1	1	1	0	1	398656
rPt-398853	-	79.746	100	0.133	0	0	0	0	0	0	0	0	0	0	0	0	1	0	0	0	0	1	0	0	0	0	0	0	0	0	0	0	398853
rPt-399579	-	91.081	100	0.133	1	1	1	0	1	1	1	1	1	1	1	1	1	1	1	1	1	1	1	1	1	1	0	1	1	1	1	1	399579
rPt-399703	-	71.477	100	0.133	0	0	0	0	0	0	0	0	0	0	1	0	0	0	0	0	0	0	0	0	0	0	0	1	0	0	0	0	399703
rPt-399776	-	85.175	100	0.133	0	0	0	0	0	0	0	0	0	0	0	1	0	0	0	0	0	0	0	0	0	0	0	0	0	0	0	1	399776
rPt-399791	-	84.789	100	0.133	0	0	0	0	0	0	1	0	0	0	0	0	0	0	0	1	0	0	0	0	0	0	0	0	0	0	0	0	399791
rPt-399942	-	78.385	100	0.133	0	1	1	1	1	1	1	1	1	1	1	1	1	1	1	1	1	1	1	1	0	1	1	1	1	1	1	1	399942
rPt-400475	-	86.234	100	0.133	1	1	1	0	1	1	1	1	1	1	1	1	1	1	1	1	1	1	1	1	1	1	0	1	1	1	1	1	400475
rPt-400533	-	83.973	100	0.133	1	1	1	0	1	1	1	1	1	1	1	1	1	1	1	1	1	1	1	1	1	1	0	1	1	1	1	1	400533
rPt-400556	-	88.73	100	0.133	1	1	1	0	1	1	1	1	1	1	1	1	1	1	1	1	1	1	1	1	1	1	0	1	1	1	1	1	400556
rPt-400609	-	91.657	100	0.133	1	1	1	0	1	1	1	1	1	1	1	1	1	1	1	1	1	1	1	1	1	1	0	1	1	1	1	1	400609
rPt-400779	-	92.175	100	0.133	1	1	1	0	1	1	1	1	1	1	1	1	1	1	1	1	1	1	1	1	1	1	0	1	1	1	1	1	400779
rPt-401010	-	75.862	100	0.133	0	0	0	1	0	0	0	0	0	0	0	0	0	0	0	0	0	1	0	0	0	0	0	0	0	0	0	0	401010
rPt-401076	-	79.402	100	0.133	1	1	1	1	0	1	1	1	1	1	1	1	1	1	1	1	1	1	1	1	1	1	1	1	0	1	1	1	401076
rPt-401520	-	80.349	100	0.133	1	1	1	0	1	1	1	1	1	1	1	1	1	1	1	1	1	1	1	1	1	1	0	1	1	1	1	1	401520
rPt-401566	-	78.323	100	0.133	0	0	0	0	0	0	1	0	0	0	0	0	0	0	0	1	0	0	0	0	0	0	0	0	0	0	0	0	401566
rPt-401969	-	85.563	100	0.133	0	0	0	0	0	0	1	0	0	0	0	0	0	0	0	1	0	0	0	0	0	0	0	0	0	0	0	0	401969
rPt-402260	-	89.585	100	0.133	1	1	1	0	1	1	1	1	1	1	1	1	1	1	1	1	1	1	1	1	1	1	0	1	1	1	1	1	402260
rPt-402339	-	87.462	100	0.133	0	0	0	0	0	0	1	0	0	0	0	0	0	0	0	1	0	0	0	0	0	0	0	0	0	0	0	0	402339
rPt-402546	-	69.93	100	0.133	1	1	1	1	0	1	1	1	1	1	1	1	1	1	1	1	1	1	1	1	1	1	1	1	0	1	1	1	402546
rPt-402563	-	75.976	100	0.133	0	0	0	1	0	0	0	0	0	0	0	0	0	0	0	0	0	1	0	0	0	0	0	0	0	0	0	0	402563
rPt-402657	-	80.578	100	0.133	0	0	0	0	0	1	0	0	0	0	0	0	0	0	0	0	0	0	0	0	1	0	0	0	0	0	0	0	402657
rPt-410867	-	80.399	100	0.133	0	0	0	0	0	1	0	0	1	0	0	0	0	0	0	0	0	0	0	0	0	0	0	0	0	0	0	0	410867
rPt-410966	-	86.665	100	0.133	1	1	1	0	1	1	1	1	1	1	1	1	1	1	1	1	1	1	1	1	1	1	0	1	1	1	1	1	410966
rPt-411034	-	89.761	100	0.133	1	1	1	0	1	1	1	1	1	1	1	1	1	1	1	1	1	1	1	1	1	1	0	1	1	1	1	1	411034
rPt-411238	-	81.714	100	0.133	1	1	1	1	1	1	1	1	0	0	1	1	1	1	1	1	1	1	1	1	1	1	1	1	1	1	1	1	411238
rPt-411336	-	89.424	100	0.133	1	1	1	0	1	1	1	1	1	1	1	1	1	1	1	1	1	1	1	1	1	1	0	1	1	1	1	1	411336
rPt-505148	-	83.256	100	0.133	1	1	1	0	1	1	1	1	1	1	1	1	1	1	1	1	1	1	1	1	1	1	0	1	1	1	1	1	505148
rPt-505365	-	78.114	100	0.133	1	1	0	1	1	1	1	1	1	0	1	1	1	1	1	1	1	1	1	1	1	1	1	1	1	1	1	1	505365
rPt-505397	-	81.024	100	0.133	0	0	0	0	0	1	0	0	1	0	0	0	0	0	0	0	0	0	0	0	0	0	0	0	0	0	0	0	505397
rPt-505483	-	87.772	100	0.133	1	1	1	0	1	1	1	1	1	1	1	1	1	1	1	1	1	1	1	1	1	1	0	1	1	1	1	1	505483
rPt-505678	-	84.575	100	0.133	0	0	0	0	0	1	0	0	1	0	0	0	0	0	0	0	0	0	0	0	0	0	0	0	0	0	0	0	505678
rPt-505818	-	84.59	100	0.133	0	0	0	0	0	0	0	0	1	0	0	0	0	0	0	0	0	0	0	0	0	0	0	0	0	0	1	0	505818
rPt-505832	-	80.309	100	0.133	0	1	1	1	1	1	1	1	1	1	1	1	1	1	1	1	1	1	1	1	0	1	1	1	1	1	1	1	505832
rPt-505857	-	86.259	100	0.133	1	1	1	0	1	1	1	1	1	1	1	1	1	1	1	1	1	1	1	1	1	1	0	1	1	1	1	1	505857
rPt-505940	-	74.854	100	0.133	1	1	1	1	1	1	1	1	1	1	1	1	0	1	1	1	1	1	1	1	0	1	1	1	1	1	1	1	505940
rPt-505975	-	84.4	100	0.133	1	1	1	0	1	1	1	1	1	1	1	1	1	1	1	1	1	1	1	1	1	1	0	1	1	1	1	1	505975
rPt-506207	-	76.906	100	0.133	0	0	1	0	0	1	0	0	0	0	0	0	0	0	0	0	0	0	0	0	0	0	0	0	0	0	0	0	506207
rPt-506456	-	90.374	100	0.133	1	1	1	0	1	1	1	1	1	1	1	1	1	1	1	1	1	1	1	1	1	1	0	1	1	1	1	1	506456
rPt-506524	-	83.394	100	0.133	1	1	1	1	1	1	1	1	1	1	1	1	1	1	1	1	1	1	1	1	0	1	0	1	1	1	1	1	506524
rPt-506528	-	86.086	100	0.133	1	1	1	0	1	1	1	1	1	1	1	1	1	1	1	1	1	1	1	1	1	1	0	1	1	1	1	1	506528
rPt-506745	-	87.83	100	0.133	1	1	1	1	1	1	1	1	1	1	1	1	1	1	1	1	1	1	0	1	1	0	1	1	1	1	1	1	506745
rPt-506816	-	86.061	100	0.133	0	0	0	0	0	0	0	0	0	0	1	0	0	0	0	0	0	0	0	0	0	0	0	1	0	0	0	0	506816
rPt-506877	-	92.187	100	0.133	1	1	1	1	1	1	1	1	0	1	1	1	1	1	1	1	1	1	1	1	1	1	1	1	1	1	0	1	506877
rPt-506892	-	89.698	100	0.133	1	1	1	0	1	1	1	1	1	1	1	1	1	1	1	1	1	1	1	1	1	1	0	1	1	1	1	1	506892
rPt-506931	-	76.317	100	0.133	1	1	1	1	1	1	1	1	0	0	1	1	1	1	1	1	1	1	1	1	1	1	1	1	1	1	1	1	506931
rPt-507058	-	80.933	100	0.133	0	1	1	1	1	1	1	1	1	1	1	1	1	1	1	1	1	1	1	1	0	1	1	1	1	1	1	1	507058
rPt-507149	-	75.706	100	0.133	0	0	0	1	0	0	0	0	0	0	0	0	0	0	0	0	0	0	0	0	0	0	1	0	0	0	0	0	507149
rPt-507323	-	76.565	100	0.133	1	0	0	0	0	0	0	0	1	0	0	0	0	0	0	0	0	0	0	0	0	0	0	0	0	0	0	0	507323
rPt-507345	-	70.199	100	0.133	0	0	0	1	0	0	0	0	0	0	0	0	0	0	0	0	0	0	0	0	0	0	1	0	0	0	0	0	507345
rPt-507396	-	82.74	100	0.133	1	1	1	0	1	1	1	1	1	1	1	1	1	1	1	1	1	1	1	1	1	1	0	1	1	1	1	1	507396
rPt-507476	-	89.559	100	0.133	1	1	1	0	1	1	1	1	1	1	1	1	1	1	1	1	1	1	1	1	1	1	0	1	1	1	1	1	507476
rPt-507939	-	79.438	100	0.133	1	1	1	1	1	1	1	1	1	1	1	1	1	1	1	1	1	0	1	1	1	1	1	1	1	1	0	1	507939
rPt-508012	-	78.272	100	0.133	1	1	1	0	1	1	1	1	1	1	1	1	1	1	1	1	1	1	1	1	1	1	0	1	1	1	1	1	508012
rPt-508150	-	78.197	100	0.133	0	0	0	0	1	0	0	0	0	0	0	0	0	0	0	0	0	0	0	0	0	0	0	0	1	0	0	0	508150
rPt-508194	-	84.061	100	0.133	0	1	1	1	1	1	1	1	1	1	1	1	1	1	1	1	1	1	1	1	0	1	1	1	1	1	1	1	508194
rPt-508223	-	69.726	100	0.133	0	0	0	0	0	0	0	0	0	0	0	0	1	0	0	0	0	0	0	0	1	0	0	0	0	0	0	0	508223
rPt-508870	-	76.37	100	0.133	0	1	1	1	1	1	1	1	1	1	1	1	1	1	1	1	1	1	1	1	0	1	1	1	1	1	1	1	508870
rPt-508873	-	89.514	100	0.133	1	1	1	1	1	1	1	1	1	1	1	1	1	1	1	1	1	1	0	1	1	0	1	1	1	1	1	1	508873
rPt-508874	-	90.946	100	0.133	1	1	1	1	1	1	1	1	1	1	1	1	1	1	1	1	1	1	0	1	1	0	1	1	1	1	1	1	508874
rPt-509013	-	83.135	100	0.133	0	0	0	1	0	0	0	0	0	0	0	0	0	0	0	0	0	0	0	0	0	0	1	0	0	0	0	0	509013
rPt-509128	-	85.84	100	0.133	1	1	1	0	1	1	1	1	1	1	1	1	1	1	1	1	1	1	1	1	1	1	0	1	1	1	1	1	509128
rPt-509131	-	83.384	100	0.133	1	1	1	0	1	1	1	1	1	1	1	1	1	1	1	1	1	1	1	1	1	1	0	1	1	1	1	1	509131
rPt-509162	-	86.679	100	0.133	1	1	1	1	1	1	1	1	1	1	1	1	1	1	1	1	1	1	0	1	1	0	1	1	1	1	1	1	509162
rPt-509579	-	77.823	100	0.133	1	1	1	0	1	1	1	1	1	1	1	1	1	1	1	1	1	1	1	1	1	1	0	1	1	1	1	1	509579
rPt-509622	-	81.344	100	0.133	1	1	1	0	1	1	1	1	1	1	1	1	1	1	1	1	1	1	1	1	1	1	0	1	1	1	1	1	509622
rPt-509631	-	80.926	100	0.133	1	1	1	0	1	1	1	1	1	1	1	1	1	1	1	1	1	1	1	1	1	1	0	1	1	1	1	1	509631
rPt-509712	-	91.49	100	0.133	1	1	1	0	1	1	1	1	1	1	1	1	1	1	1	1	1	1	1	1	1	1	0	1	1	1	1	1	509712
tPt-513048	-	74.069	100	0.133	0	0	0	0	0	0	0	0	0	0	0	0	0	0	0	0	0	0	1	0	1	0	0	0	0	0	0	0	513048
tPt-513520	-	85.045	100	0.133	1	1	1	1	1	1	0	1	1	1	1	1	1	1	1	0	1	1	1	1	1	1	1	1	1	1	1	1	513520
tPt-513535	-	91.232	100	0.133	1	1	1	1	1	1	1	1	1	1	1	1	1	1	1	1	1	1	1	0	1	1	1	1	1	0	1	1	513535
tPt-513845	-	84.135	100	0.133	1	1	1	1	1	1	1	1	1	1	1	1	1	1	1	1	1	1	1	1	0	1	0	1	1	1	1	1	513845
tPt-514250	-	91.971	100	0.133	1	1	1	1	1	1	0	1	1	1	1	1	1	1	1	1	1	1	1	1	1	1	1	1	1	1	0	1	514250
rPt-8179	-	73.797	98.81	0.135	1	1	1	0	1	1	1	1	1	1	1	1	1	1	1	1	1	1	1	1	1	1	0	1	1	1	1	1	347860
tPt-9567	-	72.005	98.81	0.135	0	0	0	1	0	0	0	0	0	0	0	1	0	0	0	0	0	0	0	0	0	0	0	0	0	0	0	0	347982
rPt-389437	-	78.943	98.81	0.135	0	0	0	1	0	0	0	0	0	0	0	0	0	0	0	0	0	0	0	0	0	0	1	0	0	0	0	0	389437
rPt-389643	-	77.704	98.81	0.135	1	1	1	1	1	1	1	1	1	1	1	1	1	1	1	1	1	1	1	0	1	1	1	1	1	0	1	1	389643
rPt-389776	-	76.411	98.81	0.135	1	1	1	1	1	1	1	1	0	1	1	1	1	0	1	1	1	1	1	1	1	1	1	1	1	1	1	1	389776
rPt-390424	-	73.73	98.81	0.135	1	1	1	1	1	1	1	1	1	1	1	1	1	1	1	1	1	0	1	1	1	1	1	1	1	1	0	1	390424
rPt-390527	-	78.362	98.81	0.135	1	1	1	1	1	1	1	0	1	1	1	1	1	1	1	1	1	1	1	1	0	1	1	1	1	1	1	1	390527
rPt-398525	-	84.389	98.81	0.135	1	1	1	0	1	1	1	1	1	1	1	1	1	1	1	1	1	1	1	1	1	1	0	1	1	1	1	1	398525
rPt-398672	-	78.81	98.81	0.135	0	0	0	0	0	1	0	0	0	0	0	0	0	0	0	0	0	0	0	0	1	0	0	0	0	0	0	0	398672
rPt-398744	-	75.174	98.81	0.135	0	1	1	1	1	1	1	1	1	1	1	1	1	1	1	1	1	1	1	1	0	1	1	1	1	1	1	1	398744
rPt-399748	-	74.009	98.81	0.135	1	1	1	1	1	1	1	1	0	0	1	1	1	1	1	1	1	1	1	1	1	1	1	1	1	1	1	1	399748
rPt-401850	-	74.005	97.619	0.135	1	1	1	0	1	1	-	1	1	1	1	1	1	1	1	0	1	1	1	1	1	1	1	1	1	1	1	1	401850
rPt-401954	-	76.208	98.81	0.135	1	1	1	0	1	1	1	1	1	1	1	1	1	1	1	1	1	1	1	1	1	1	0	1	1	1	1	1	401954
rPt-402159	-	71.955	98.81	0.135	1	1	1	1	1	1	1	1	1	1	1	1	1	1	1	1	1	0	1	1	1	1	1	1	1	1	0	1	402159
rPt-402364	-	76.223	98.81	0.135	0	1	1	1	1	1	1	1	1	1	1	1	1	1	1	1	1	1	1	1	0	1	1	1	1	1	1	1	402364
rPt-402538	-	73.58	98.81	0.135	0	0	0	0	0	0	0	0	1	0	0	0	0	0	0	0	0	0	0	0	1	0	0	0	0	0	0	0	402538
rPt-411193	-	69.414	98.81	0.135	1	1	1	1	1	1	0	1	1	1	1	1	1	1	1	1	1	1	1	1	1	1	1	1	1	1	0	1	411193
rPt-505230	-	81.913	98.81	0.135	1	1	1	0	1	1	1	1	1	1	1	1	1	1	1	1	1	1	1	1	1	1	0	1	1	1	1	1	505230
rPt-505513	-	70.838	98.81	0.135	1	1	1	1	1	1	1	1	1	0	0	1	1	1	1	1	1	1	1	1	1	1	1	1	1	1	1	1	505513
rPt-506314	-	74.887	98.81	0.135	0	0	0	0	0	0	0	0	0	0	0	0	1	0	0	0	0	1	0	0	0	0	0	0	0	0	0	0	506314
rPt-506350	-	79.634	98.81	0.135	1	1	1	1	1	1	1	1	1	1	1	1	1	1	1	1	1	1	0	1	1	0	1	1	1	1	1	1	506350
rPt-506465	-	79.71	98.81	0.135	0	0	0	0	0	0	0	0	0	0	0	0	1	0	0	0	0	1	0	0	0	0	0	0	0	0	0	0	506465
rPt-506680	-	75.629	98.81	0.135	1	1	1	0	1	1	1	1	1	1	1	1	1	1	1	1	1	1	1	1	1	1	0	1	1	1	1	1	506680
rPt-506833	-	70.834	98.81	0.135	1	1	1	1	1	1	1	1	0	0	1	1	1	1	1	1	1	1	1	1	1	1	1	1	1	1	1	1	506833
rPt-506885	-	79.81	98.81	0.135	0	0	0	0	1	0	0	0	0	0	0	0	0	0	0	0	0	0	0	0	0	0	0	0	1	0	0	0	506885
rPt-506949	-	75.269	98.81	0.135	0	0	0	0	0	1	0	0	1	0	0	0	0	0	0	0	0	0	0	0	0	0	0	0	0	0	0	0	506949
rPt-506967	-	83.22	98.81	0.135	0	1	1	1	1	1	1	1	1	1	1	1	1	1	1	1	1	1	1	1	0	1	1	1	1	1	1	1	506967
rPt-507083	-	73.382	97.619	0.135	0	0	0	1	0	0	0	0	0	0	0	0	0	0	0	0	0	0	0	0	-	0	1	0	0	0	0	0	507083
rPt-507168	-	70.918	98.81	0.135	1	1	1	1	1	1	1	1	1	0	0	1	1	1	1	1	1	1	1	1	1	1	1	1	1	1	1	1	507168
rPt-507616	-	76.277	98.81	0.135	1	1	1	0	1	1	1	1	1	1	1	1	1	1	1	1	1	1	1	1	1	1	0	1	1	1	1	1	507616
rPt-507901	-	74.349	98.81	0.135	0	0	0	0	0	0	0	0	0	0	0	0	0	0	0	0	0	0	0	1	0	0	0	0	0	1	0	0	507901
rPt-508377	-	86.349	98.81	0.135	0	1	1	1	1	1	1	1	1	1	1	1	1	1	1	1	1	1	1	1	0	1	1	1	1	1	1	1	508377
rPt-508524	-	82.196	98.81	0.135	1	1	1	1	1	1	0	1	1	1	1	1	1	1	1	0	1	1	1	1	1	1	1	1	1	1	1	1	508524
rPt-508851	-	68.684	98.81	0.135	1	1	1	1	1	1	1	1	0	0	1	1	1	1	1	1	1	1	1	1	1	1	1	1	1	1	1	1	508851
rPt-508965	-	80.962	98.81	0.135	1	1	1	1	1	1	1	1	0	1	1	1	1	1	1	1	1	1	1	1	1	1	1	1	1	1	0	1	508965
rPt-509140	-	75.639	98.81	0.135	0	0	0	0	0	1	0	0	1	0	0	0	0	0	0	0	0	0	0	0	0	0	0	0	0	0	0	0	509140
rPt-509216	-	72.762	98.81	0.135	0	0	0	0	0	0	0	0	0	0	1	0	0	0	0	0	1	0	0	0	0	0	0	0	0	0	0	0	509216
rPt-509508	-	77.851	97.619	0.135	1	1	1	-	1	1	1	1	1	1	1	1	0	1	1	1	1	1	1	1	0	1	1	1	1	1	1	1	509508
tPt-1961	-	84.978	97.619	0.137	1	1	1	1	1	1	0	1	1	1	1	1	0	1	1	1	1	1	1	1	1	0	1	1	1	1	1	1	348590
rPt-390452	-	72.232	96.429	0.137	1	1	1	0	1	1	1	1	1	1	1	1	1	1	1	1	1	1	1	1	-	1	0	1	1	1	1	1	390452
rPt-390646	-	70.369	96.429	0.137	1	1	1	1	1	0	1	1	1	1	1	1	1	1	1	1	1	0	1	1	-	1	1	1	1	1	1	1	390646
rPt-399682	-	63.661	97.619	0.137	1	1	1	1	1	1	0	1	1	1	1	1	1	1	1	1	1	1	1	1	1	1	1	1	1	1	0	1	399682
rPt-399922	-	72.524	96.429	0.137	1	1	1	1	1	1	1	1	1	1	0	1	1	1	1	1	1	1	1	1	1	1	1	-	1	1	0	1	399922
rPt-402139	-	69.321	97.619	0.137	0	0	0	0	0	0	1	0	0	0	0	0	0	0	0	1	0	0	0	0	0	0	0	0	0	0	0	0	402139
rPt-506196	-	73.759	96.429	0.137	0	1	1	1	1	1	1	1	0	1	1	1	1	1	1	1	1	1	1	1	1	1	-	1	1	1	1	1	506196
rPt-506330	-	68.974	97.619	0.137	1	1	1	1	1	1	1	1	1	1	1	1	1	1	1	1	1	0	1	1	1	1	1	1	1	1	0	1	506330
rPt-506611	-	68.125	97.619	0.137	0	0	0	0	0	1	0	0	0	0	0	0	0	0	0	0	0	0	0	0	0	0	0	0	0	0	0	1	506611
rPt-506684	-	71.589	97.619	0.137	0	0	0	0	0	0	0	0	0	0	1	0	0	0	0	0	0	0	0	0	0	0	0	1	0	0	0	0	506684
rPt-506930	-	67.96	97.619	0.137	0	0	0	0	0	0	0	0	0	0	0	1	0	0	0	0	0	0	0	0	0	0	1	0	0	0	0	0	506930
rPt-506974	-	72.524	97.619	0.137	0	0	0	0	0	0	0	0	0	0	0	1	0	0	0	0	0	0	0	0	0	0	1	0	0	0	0	0	506974
rPt-507245	-	69.496	97.619	0.137	0	0	0	1	0	0	0	0	0	0	0	0	0	0	0	0	0	0	0	0	0	0	1	0	0	0	0	0	507245
rPt-507846	-	80.303	97.619	0.137	0	0	0	0	0	0	0	0	0	0	1	0	0	0	0	0	0	0	0	0	0	0	0	0	0	0	0	1	507846
rPt-507905	-	65.975	97.619	0.137	1	0	0	0	0	0	0	0	0	0	0	0	0	0	0	0	0	0	0	0	1	0	0	0	0	0	0	0	507905
rPt-509061	-	73.813	96.429	0.137	1	1	1	-	1	1	1	1	1	1	1	1	0	1	1	1	1	1	1	1	0	1	1	1	1	1	1	1	509061
rPt-509391	-	63.3	97.619	0.137	1	1	1	1	1	1	1	1	1	1	0	1	1	1	1	1	1	1	1	1	0	1	1	1	1	1	1	1	509391
tPt-513565	-	82.996	96.429	0.137	0	0	0	0	0	1	0	0	0	0	0	0	0	0	1	0	0	0	0	0	0	0	0	0	0	0	-	0	513565
tPt-514184	-	70.209	97.619	0.137	1	1	1	0	1	1	0	1	1	1	1	1	1	1	1	1	1	1	1	1	1	1	1	1	1	1	1	1	514184
rPt-3106	-	60.332	96.429	0.14	0	0	0	0	0	0	0	0	0	0	0	1	0	0	0	0	0	0	0	0	1	0	0	0	0	0	0	0	346872
rPt-0857	-	61.689	96.429	0.14	0	1	1	1	1	1	1	1	1	1	1	1	1	1	1	1	1	1	1	1	0	1	1	1	1	1	1	1	347814
wPt-6678	-	72.622	95.238	0.14	1	1	1	1	-	1	0	1	1	1	1	1	1	1	1	0	1	1	1	1	1	1	1	1	1	1	1	1	374563
wPt-2877	-	76.776	95.238	0.14	1	1	1	1	1	-	0	1	1	1	1	1	1	1	1	0	1	1	1	1	1	1	1	1	1	1	1	1	376731
rPt-389576	-	69.166	96.429	0.14	1	1	1	1	1	1	1	1	1	1	1	1	0	1	1	1	1	1	1	1	0	1	1	1	1	1	1	1	389576
rPt-399633	-	69.122	96.429	0.14	0	0	0	0	0	0	1	0	0	0	0	0	0	0	0	1	0	0	0	0	0	0	0	0	0	0	0	0	399633
rPt-400139	-	72.965	95.238	0.14	1	-	1	1	1	1	1	0	1	1	1	1	1	1	1	1	0	1	1	1	1	1	1	1	1	1	1	1	400139
rPt-400821	-	67.716	94.048	0.14	1	1	1	-	1	1	1	1	1	1	1	1	0	1	1	1	1	1	-	1	0	1	1	1	1	1	1	1	400821
rPt-505848	-	65.962	96.429	0.14	0	1	1	1	1	1	1	1	1	1	1	1	1	1	1	1	1	1	1	1	0	1	1	1	1	1	1	1	505848
rPt-506689	-	59.68	94.048	0.14	0	0	0	0	-	0	0	0	1	1	0	0	0	0	0	0	0	0	0	0	0	0	0	0	-	0	0	0	506689
rPt-506740	-	74.577	94.048	0.14	-	1	1	0	1	1	1	1	1	1	1	1	1	1	1	1	1	1	1	1	-	1	0	1	1	1	1	1	506740
rPt-507342	-	73.402	96.429	0.14	1	1	1	1	0	1	1	1	1	1	1	1	1	1	1	1	1	1	1	1	1	1	1	1	0	1	1	1	507342
rPt-508085	-	64.983	95.238	0.14	1	1	1	1	-	1	0	1	1	1	1	1	1	1	1	0	1	1	1	1	1	1	1	1	1	1	1	1	508085
rPt-508666	-	63.349	96.429	0.14	0	0	0	0	0	1	0	0	1	0	0	0	0	0	0	0	0	0	0	0	0	0	0	0	0	0	0	0	508666
rPt-508794	-	74.841	95.238	0.14	1	1	1	1	1	1	0	1	0	1	1	1	1	1	1	1	1	1	1	1	1	1	1	1	1	1	-	1	508794
rPt-508861	-	77.819	96.429	0.14	1	1	1	1	1	1	1	1	1	1	1	1	1	1	1	1	1	0	1	1	1	1	1	1	1	1	0	1	508861
tPt-513074	-	62.048	94.048	0.14	0	0	0	0	0	0	0	0	0	0	0	-	0	0	0	0	0	0	1	0	0	0	1	0	-	0	0	0	513074
tPt-513226	-	66.48	96.429	0.14	0	0	0	1	0	0	0	0	0	0	0	1	0	0	0	0	0	0	0	0	0	0	0	0	0	0	0	0	513226
rPt-399529	-	60.793	94.048	0.142	1	1	1	1	1	1	1	1	1	1	1	1	1	1	-	1	1	0	1	1	0	1	1	1	1	1	1	1	399529
rPt-400444	-	71.601	92.857	0.142	1	1	1	1	1	1	1	1	1	1	1	1	1	1	1	1	1	-	0	1	-	0	1	1	1	1	1	1	400444
rPt-400864	-	55.5	92.857	0.142	1	1	1	1	1	1	0	1	1	0	-	1	1	1	1	1	1	1	1	1	1	1	1	1	1	1	-	1	400864
rPt-410901	-	61.602	92.857	0.142	1	1	1	1	1	1	1	-	0	1	1	1	1	1	1	1	1	1	1	1	0	1	1	-	1	1	1	1	410901
rPt-411333	-	62.099	94.048	0.142	1	1	1	0	1	1	-	1	1	1	1	1	1	1	1	0	1	1	1	1	1	1	1	1	1	1	1	1	411333
rPt-505348	-	69.568	92.857	0.142	1	1	1	1	1	1	1	1	1	1	1	1	1	1	1	1	1	-	0	1	-	0	1	1	1	1	1	1	505348
rPt-505737	-	68.889	95.238	0.142	0	0	0	1	0	0	0	0	0	0	0	1	0	0	0	0	0	0	0	0	0	0	0	0	0	0	0	0	505737
rPt-507194	-	67.102	94.048	0.142	1	1	1	0	1	1	1	1	1	1	1	0	1	1	1	1	1	1	1	1	1	1	1	-	1	1	1	1	507194
rPt-507337	-	60.693	94.048	0.142	0	0	0	1	0	0	0	0	0	0	-	0	0	0	0	0	0	0	0	0	0	0	1	0	0	0	0	0	507337
rPt-507990	-	58.015	94.048	0.142	1	0	0	0	0	0	0	0	0	0	0	0	0	0	0	0	0	0	0	0	1	0	-	0	0	0	0	0	507990
rPt-508404	-	65.443	92.857	0.142	0	0	0	0	0	0	0	0	1	0	0	0	0	0	0	0	0	0	0	0	-	0	0	0	-	0	1	0	508404
rPt-508819	-	75.45	92.857	0.142	0	1	1	1	-	1	1	1	1	1	1	1	1	1	1	1	1	1	1	1	0	1	-	1	1	1	1	1	508819
rPt-508970	-	61.414	92.857	0.142	0	0	-	1	0	0	0	0	0	0	0	0	0	0	0	0	0	-	0	0	0	0	1	0	0	0	0	0	508970
rPt-509059	-	70.161	94.048	0.142	1	1	1	-	1	1	1	1	1	1	1	1	0	1	1	1	1	1	1	1	0	1	1	1	1	1	1	1	509059
rPt-509285	-	72.972	95.238	0.142	1	1	1	0	1	1	1	1	1	1	1	1	1	1	1	1	1	1	1	1	1	1	0	1	1	1	1	1	509285
rPt-509513	-	62.042	92.857	0.142	-	1	1	0	1	1	1	1	1	1	1	1	1	1	1	1	1	1	1	1	1	1	0	1	-	1	1	1	509513
rPt-509600	-	64.999	95.238	0.142	1	1	1	1	1	1	1	1	1	1	1	1	1	1	1	1	1	1	0	1	1	0	1	1	1	1	1	1	509600
tPt-513343	-	71.047	92.857	0.142	1	1	1	1	1	1	0	1	1	1	-	1	1	1	1	1	1	1	0	1	1	1	1	1	1	1	1	-	513343
tPt-513976	-	64.169	94.048	0.142	-	1	1	1	1	1	1	1	1	0	1	1	1	1	1	1	1	1	1	1	1	1	1	1	1	1	0	1	513976
tPt-1221	-	61.421	94.048	0.145	1	1	1	0	1	1	1	1	1	1	1	1	1	1	1	1	1	1	1	1	1	1	0	1	1	1	1	1	348093
rPt-401155	-	69.396	94.048	0.145	1	1	1	1	1	1	1	1	1	1	1	1	1	1	1	1	1	1	1	0	1	1	1	1	1	0	1	1	401155
rPt-402335	-	67.319	90.476	0.145	1	1	1	0	-	1	-	1	1	1	1	1	1	1	1	0	1	1	1	1	1	1	1	1	-	1	1	1	402335
rPt-505464	-	67.444	92.857	0.145	0	0	0	0	0	0	1	0	1	-	0	0	0	0	0	0	0	0	0	0	0	0	0	0	0	0	0	0	505464
rPt-507234	-	57.263	92.857	0.145	0	0	0	0	0	0	0	0	0	0	0	0	0	0	0	0	0	0	0	0	1	0	0	0	0	0	-	1	507234
rPt-508577	-	75.046	90.476	0.145	0	0	0	0	-	0	0	0	1	0	0	0	0	0	0	0	0	0	0	0	-	0	0	0	-	0	1	0	508577
tPt-514114	-	64.016	92.857	0.145	0	1	1	-	1	1	1	1	1	1	1	1	1	1	1	1	1	1	1	1	0	1	1	1	1	1	1	1	514114
tPt-514144	-	75.303	94.048	0.145	1	1	0	1	1	0	1	1	1	1	1	1	1	1	1	0	1	1	1	1	1	1	1	1	1	1	1	1	514144
tPt-3746	-	64.603	92.857	0.147	0	1	1	1	1	1	1	1	1	1	1	1	1	1	1	1	1	1	1	1	0	1	1	1	1	1	1	1	349343
rPt-390328	-	64.809	90.476	0.147	1	1	1	1	0	1	1	1	1	1	1	1	-	1	1	1	1	1	1	1	1	-	1	1	0	1	1	1	390328
rPt-506542	-	62.798	92.857	0.147	0	0	1	0	0	0	0	0	0	0	0	0	0	0	0	0	0	0	0	0	0	0	0	0	0	0	0	1	506542
rPt-506550	-	65.03	90.476	0.147	1	1	1	1	1	1	1	1	1	1	1	1	1	0	1	1	-	1	1	1	1	0	1	1	1	1	1	-	506550
rPt-399696	-	58.708	91.667	0.15	0	0	0	0	0	0	0	0	0	0	0	1	0	0	0	0	0	0	0	0	1	0	0	0	0	0	0	0	399696
tPt-513350	-	61.407	90.476	0.15	0	0	0	0	0	0	0	0	0	0	1	0	1	0	0	0	0	0	0	0	0	0	-	0	0	0	0	0	513350
wPt-0213	-	87.536	98.81	0.165	1	1	1	1	1	1	1	0	1	1	1	1	1	1	1	1	1	0	1	1	0	1	1	1	1	1	1	1	375158
rPt-389602	-	80.557	98.81	0.165	1	1	0	1	1	0	1	1	1	1	1	1	1	1	1	0	1	1	1	1	1	1	1	1	1	1	1	1	389602
rPt-389882	-	83.603	98.81	0.165	1	1	0	1	1	0	1	1	1	1	1	1	1	1	1	0	1	1	1	1	1	1	1	1	1	1	1	1	389882
rPt-390326	-	81.563	98.81	0.165	1	1	1	0	1	1	1	1	1	1	0	1	1	1	1	1	1	1	1	1	1	1	0	1	1	1	1	1	390326
rPt-399841	-	84.778	98.81	0.165	1	1	1	0	1	1	0	1	1	1	1	1	1	1	1	1	1	0	1	1	1	1	1	1	1	1	1	1	399841
rPt-400732	-	89.443	98.81	0.165	1	1	1	0	1	1	0	1	1	1	1	1	1	1	1	0	1	1	1	1	1	1	1	1	1	1	1	1	400732
rPt-401641	-	84.366	98.81	0.165	1	1	1	1	1	1	0	1	0	1	1	1	1	1	1	1	1	1	1	1	1	1	1	1	1	1	0	1	401641
rPt-411174	-	80.335	98.81	0.165	1	0	0	0	0	0	0	0	0	0	0	0	0	0	0	0	0	0	1	0	1	0	0	0	0	0	0	0	411174
rPt-411234	-	85.158	98.81	0.165	0	1	1	1	1	1	1	1	0	1	1	1	1	1	1	1	1	1	1	1	1	1	0	1	1	1	1	1	411234
rPt-507354	-	75.861	97.619	0.165	1	1	1	0	1	1	1	1	-	1	1	0	1	1	1	1	1	1	1	1	1	1	1	1	1	1	1	1	507354
tPt-513005	-	85.86	98.81	0.165	1	1	1	0	1	1	1	1	1	1	0	1	1	1	1	1	1	1	1	1	1	1	0	1	1	1	1	1	513005
tPt-513285	-	76.706	98.81	0.165	1	1	1	1	1	1	0	1	1	1	1	1	1	1	1	1	1	1	1	1	0	1	1	1	1	1	0	1	513285
tPt-513300	-	83.237	97.619	0.165	1	1	1	0	1	1	1	1	1	1	0	1	1	1	1	1	1	1	1	1	1	1	-	1	1	1	1	1	513300
tPt-513901	-	86.816	98.81	0.165	1	1	1	1	1	1	0	1	1	1	1	0	1	1	1	1	1	1	1	1	1	1	1	1	1	1	1	0	513901
tPt-514065	-	86.385	98.81	0.165	1	1	1	0	1	1	1	1	1	1	0	1	1	1	1	1	1	1	1	1	1	1	0	1	1	1	1	1	514065
wPt-8103	-	83.868	97.619	0.168	1	1	1	1	0	1	1	1	1	1	1	1	1	0	1	1	1	1	1	1	1	1	1	1	0	1	1	1	120282
wPt-7649	-	76.844	96.429	0.168	0	0	0	0	0	0	1	0	-	0	1	0	0	0	1	0	0	0	0	0	0	0	0	0	0	0	0	0	305261
rPt-390022	-	69.24	95.238	0.168	-	1	1	1	1	1	-	1	0	1	0	1	1	1	1	1	1	1	1	1	1	1	1	1	1	1	1	1	390022
rPt-399421	-	74.399	97.619	0.168	0	1	1	0	1	1	1	0	1	1	1	1	1	1	1	1	1	1	1	1	1	1	1	1	1	1	1	1	399421
rPt-399641	-	71.688	97.619	0.168	1	1	0	1	1	0	1	1	1	1	1	1	1	1	1	1	1	1	1	1	1	1	1	1	1	1	0	1	399641
rPt-402580	-	66.696	96.429	0.168	1	1	1	1	1	-	0	1	1	1	1	1	1	1	1	0	1	1	1	1	1	1	1	1	1	1	1	1	402580
rPt-507670	-	58.641	96.429	0.168	1	1	1	1	1	0	1	1	1	1	1	1	1	1	1	1	1	1	1	-	1	1	1	1	1	1	1	0	507670
rPt-507889	-	79.721	97.619	0.168	1	1	1	0	1	1	1	1	1	1	1	0	1	1	1	1	1	1	1	1	1	1	1	1	1	1	0	1	507889
rPt-508522	-	78.171	97.619	0.168	1	1	1	1	1	1	0	1	1	1	0	1	1	1	1	0	1	1	1	1	1	1	1	1	1	1	1	1	508522
rPt-509551	-	72.946	97.619	0.168	1	1	0	1	1	0	1	1	1	1	1	1	1	1	1	1	1	1	1	1	1	1	1	1	1	1	0	1	509551
tPt-0910	-	71.986	94.048	0.171	1	1	1	1	1	1	1	1	1	1	1	1	1	1	1	1	1	-	1	0	1	1	1	1	-	0	1	1	349417
rPt-399664	-	83.456	95.238	0.171	0	0	0	1	0	0	1	0	0	0	0	0	0	0	0	1	0	0	0	0	-	0	0	0	0	0	0	0	399664
rPt-400372	-	85.48	95.238	0.171	0	0	0	1	0	0	1	0	0	0	0	0	0	0	0	1	0	0	0	0	-	0	0	0	0	0	0	0	400372
rPt-401326	-	77.209	96.429	0.171	1	1	1	1	1	1	0	1	1	1	0	1	1	1	1	0	1	1	1	1	1	1	1	1	1	1	1	1	401326
rPt-506028	-	85.415	95.238	0.171	0	0	0	1	0	0	1	0	0	0	0	0	0	0	0	1	0	0	0	0	-	0	0	0	0	0	0	0	506028
rPt-506030	-	69.174	95.238	0.171	1	1	1	1	1	1	-	1	1	1	1	1	1	0	1	1	0	1	1	1	1	1	1	1	1	1	1	1	506030
tPt-512945	-	69.807	94.048	0.171	1	1	0	1	1	1	1	1	-	1	1	1	1	0	1	1	1	1	1	1	1	1	-	1	1	1	1	1	512945
tPt-513861	-	78.791	96.429	0.171	0	1	1	1	1	1	1	1	0	1	1	1	1	1	1	1	1	1	1	1	1	1	0	1	1	1	1	1	513861
rPt-399292	-	84.365	94.048	0.174	0	0	0	1	0	0	1	0	0	0	0	0	0	0	0	1	0	0	0	0	-	0	0	0	0	0	0	0	399292
rPt-411086	-	70.036	95.238	0.174	0	0	0	0	0	1	0	0	0	0	0	1	0	0	0	0	0	0	0	0	0	0	0	0	0	0	0	1	411086
rPt-506241	-	70.923	95.238	0.174	1	1	1	1	0	1	1	1	0	1	1	1	1	1	1	1	1	1	1	1	1	1	1	1	0	1	1	1	506241
rPt-509497	-	65.132	95.238	0.174	1	1	0	1	1	1	1	1	0	1	1	1	0	1	1	1	1	1	1	1	1	1	1	1	1	1	1	1	509497
tPt-513794	-	73.449	95.238	0.174	1	1	1	1	1	1	1	1	0	1	0	1	0	1	1	1	1	1	1	1	1	1	1	1	1	1	1	1	513794
tPt-514093	-	59.495	95.238	0.174	1	1	1	1	0	1	1	1	1	1	1	1	1	0	1	1	1	1	1	1	1	1	1	1	0	1	1	1	514093
tPt-0353	-	65.173	92.857	0.177	1	1	-	1	0	1	1	1	1	1	1	1	1	1	1	1	1	1	1	1	1	1	1	1	0	1	1	1	349027
rPt-399827	-	71.027	91.667	0.177	0	-	0	0	0	0	0	0	0	0	1	0	0	0	0	0	0	0	0	0	0	0	0	-	0	0	1	0	399827
rPt-505418	-	76.488	91.667	0.177	0	0	-	0	0	1	0	0	0	0	1	0	0	0	0	1	0	0	0	0	-	0	0	0	0	0	0	0	505418
rPt-505679	-	67.573	94.048	0.177	1	1	0	1	1	0	1	1	1	1	1	1	1	1	1	1	1	1	1	1	1	1	1	1	1	1	0	1	505679
rPt-506978	-	70.027	92.857	0.177	1	1	1	1	1	0	1	1	0	1	1	1	1	1	1	1	1	1	1	1	-	1	1	1	1	1	1	1	506978
rPt-398692	-	81.406	92.857	0.18	1	1	1	0	1	1	1	1	1	1	1	0	1	1	1	1	1	1	1	1	1	1	1	1	1	1	0	1	398692
rPt-399261	-	59.196	90.476	0.18	1	1	1	1	-	0	1	1	1	1	1	1	1	1	1	-	1	1	1	1	1	1	1	1	1	1	1	0	399261
rPt-401658	-	60.884	92.857	0.18	1	1	0	1	1	1	1	1	0	1	1	1	0	1	1	1	1	1	1	1	1	1	1	1	1	1	1	1	401658
rPt-410827	-	65.635	90.476	0.18	1	1	1	0	1	1	1	1	0	1	1	1	1	-	1	1	1	1	1	1	1	-	0	1	1	1	1	1	410827
rPt-509295	-	59.969	90.476	0.18	1	1	1	0	1	1	0	1	1	1	1	1	1	1	1	1	1	1	1	1	1	1	-	1	-	1	1	0	509295
rPt-509477	-	72.113	90.476	0.18	1	1	1	0	1	1	1	1	1	1	0	1	1	1	1	-	1	1	1	1	1	1	0	-	1	1	1	1	509477
rPt-509620	-	63.675	91.667	0.183	1	0	1	0	1	1	1	1	1	1	1	1	1	1	1	1	1	1	1	1	1	1	0	1	1	1	1	1	509620
wPt-2534	-	83.905	100	0.191	1	1	0	1	1	0	1	1	1	1	1	1	1	1	1	0	1	1	1	1	1	1	1	1	1	1	1	1	66595
wPt-6509	-	94.249	100	0.191	1	1	1	1	1	1	1	1	0	1	1	1	1	1	1	1	1	1	1	1	1	0	1	1	1	1	1	0	345122
rPt-5688	-	93.642	100	0.191	0	1	1	1	1	1	1	1	1	1	1	1	1	1	1	1	1	0	1	1	0	1	1	1	1	1	1	1	347172
rPt-7628	-	90.42	100	0.191	1	1	1	1	1	1	1	0	1	1	1	1	1	1	1	1	1	0	1	1	0	1	1	1	1	1	1	1	347596
rPt-1002	-	87.945	100	0.191	0	1	1	1	1	1	1	1	0	1	1	1	1	1	1	1	1	1	1	1	0	1	1	1	1	1	1	1	347771
rPt-8043	-	90.907	100	0.191	1	1	1	1	0	1	1	1	1	1	1	1	1	0	1	1	1	1	1	1	1	1	1	1	0	1	1	1	347965
rPt-8987	-	89.793	100	0.191	1	1	1	1	0	1	1	1	1	1	1	1	1	0	1	1	1	1	1	1	1	1	1	1	0	1	1	1	347967
tPt-9132	-	86.195	100	0.191	0	0	0	0	1	0	0	0	0	0	0	0	0	1	0	0	0	0	0	0	0	0	0	0	1	0	0	0	348948
rPt-389467	-	90.474	100	0.191	1	1	1	1	1	1	0	1	1	1	0	1	1	1	1	0	1	1	1	1	1	1	1	1	1	1	1	1	389467
rPt-389714	-	84.496	100	0.191	1	1	1	1	1	1	0	1	1	1	0	1	1	1	1	0	1	1	1	1	1	1	1	1	1	1	1	1	389714
rPt-389754	-	86.199	100	0.191	1	1	0	1	1	0	1	1	1	1	1	1	1	1	1	0	1	1	1	1	1	1	1	1	1	1	1	1	389754
rPt-389856	-	89.852	100	0.191	1	1	1	1	1	1	1	0	1	0	1	1	1	1	1	1	1	1	1	1	0	1	1	1	1	1	1	1	389856
rPt-390283	-	92.012	100	0.191	1	1	0	1	1	0	1	1	1	1	1	1	1	1	1	0	1	1	1	1	1	1	1	1	1	1	1	1	390283
rPt-390520	-	80.966	100	0.191	0	0	0	1	0	0	0	0	0	0	0	0	0	0	0	0	0	1	0	0	0	0	1	0	0	0	0	0	390520
rPt-390526	-	89.637	100	0.191	0	0	0	0	0	0	1	0	0	1	0	0	0	0	0	0	0	0	0	0	0	0	0	0	0	0	1	0	390526
rPt-399691	-	93.103	100	0.191	0	0	0	0	0	0	0	0	0	0	0	0	0	1	0	0	1	0	0	0	0	0	0	0	0	0	0	1	399691
rPt-399730	-	90.724	100	0.191	1	1	1	1	1	1	1	0	1	0	1	1	1	1	1	1	1	1	1	1	0	1	1	1	1	1	1	1	399730
rPt-399805	-	80.512	100	0.191	1	1	1	1	1	1	0	1	1	1	1	1	1	1	1	0	1	0	1	1	1	1	1	1	1	1	1	1	399805
rPt-401028	-	88.294	100	0.191	0	0	0	1	0	0	0	0	0	0	0	0	0	0	0	0	0	0	0	0	0	0	1	0	0	0	0	1	401028
rPt-401125	-	84.113	100	0.191	0	0	0	0	1	0	0	0	0	0	0	0	0	0	0	0	0	0	0	0	0	0	1	0	1	0	0	0	401125
rPt-401136	-	90.074	100	0.191	1	1	1	1	1	1	0	1	0	0	1	1	1	1	1	1	1	1	1	1	1	1	1	1	1	1	1	1	401136
rPt-401241	-	86.534	100	0.191	1	1	1	1	1	1	0	1	1	1	1	0	1	1	1	1	0	1	1	1	1	1	1	1	1	1	1	1	401241
rPt-401315	-	91.444	100	0.191	1	1	0	1	1	0	1	1	1	1	1	1	1	1	1	0	1	1	1	1	1	1	1	1	1	1	1	1	401315
rPt-401500	-	80.55	100	0.191	0	0	0	1	0	0	0	0	0	0	0	1	0	0	0	0	0	0	0	0	0	1	0	0	0	0	0	0	401500
rPt-402070	-	91.151	100	0.191	1	1	1	1	0	1	1	1	1	1	1	1	1	0	1	1	1	1	1	1	1	1	1	1	0	1	1	1	402070
rPt-402327	-	82.034	100	0.191	1	1	1	1	1	1	1	1	0	1	1	1	1	1	1	1	1	1	1	1	1	1	1	0	1	1	1	0	402327
rPt-402519	-	88.39	100	0.191	0	1	1	1	1	1	1	1	0	1	1	1	1	1	1	1	1	1	0	1	1	1	1	1	1	1	1	1	402519
rPt-410779	-	91.407	100	0.191	1	1	1	0	1	1	0	1	1	1	1	1	1	1	1	0	1	1	1	1	1	1	1	1	1	1	1	1	410779
rPt-411095	-	81.93	100	0.191	0	0	0	0	0	0	1	0	0	1	0	0	0	0	0	0	0	0	0	0	0	0	0	0	0	0	1	0	411095
rPt-411417	-	83.869	100	0.191	0	0	0	0	0	0	0	0	0	0	0	1	0	0	0	1	0	0	0	0	0	0	0	0	0	0	1	0	411417
rPt-505267	-	82.116	100	0.191	1	1	1	1	1	1	0	1	1	1	1	0	1	1	1	1	1	1	1	1	1	1	1	1	1	1	1	0	505267
rPt-505391	-	89.849	100	0.191	1	0	0	0	0	0	0	1	1	0	0	0	0	0	0	0	0	0	0	0	0	0	0	0	0	0	0	0	505391
rPt-506178	-	84.166	100	0.191	0	0	0	0	0	0	1	0	0	0	0	1	0	0	0	1	0	0	0	0	0	0	0	0	0	0	0	0	506178
rPt-506216	-	82.502	100	0.191	1	1	1	1	1	1	1	1	0	0	1	1	1	1	1	1	1	1	1	1	1	1	1	0	1	1	1	1	506216
rPt-506383	-	88.144	100	0.191	1	1	1	1	0	1	1	1	1	1	1	1	1	0	1	1	1	1	1	1	1	1	1	1	0	1	1	1	506383
rPt-506697	-	80.144	100	0.191	1	0	0	0	0	0	0	0	1	0	0	0	0	0	0	0	0	0	1	0	0	0	0	0	0	0	0	0	506697
rPt-506827	-	89.15	100	0.191	1	1	0	1	1	0	1	1	1	1	1	1	1	1	1	0	1	1	1	1	1	1	1	1	1	1	1	1	506827
rPt-506846	-	86.454	100	0.191	0	0	0	0	1	0	0	0	0	0	0	0	0	0	0	0	0	0	0	0	1	0	0	0	1	0	0	0	506846
rPt-506945	-	81.859	100	0.191	1	1	0	1	1	0	1	1	1	1	1	1	1	1	1	0	1	1	1	1	1	1	1	1	1	1	1	1	506945
rPt-507084	-	86.004	100	0.191	1	1	1	1	1	1	1	1	0	1	1	1	1	1	1	1	1	1	1	1	1	1	1	0	1	1	1	0	507084
rPt-507283	-	90.169	100	0.191	1	1	1	1	1	1	0	1	0	0	1	1	1	1	1	1	1	1	1	1	1	1	1	1	1	1	1	1	507283
rPt-507661	-	91.837	100	0.191	1	1	1	1	0	1	1	1	1	1	1	1	1	0	1	1	1	1	1	1	1	1	1	1	0	1	1	1	507661
rPt-507745	-	92.76	100	0.191	0	0	0	0	0	0	0	0	0	0	0	0	0	1	0	0	1	0	0	0	0	0	0	0	0	0	0	1	507745
rPt-507982	-	91.17	100	0.191	0	1	1	1	1	1	1	1	0	1	1	1	1	1	1	1	1	1	0	1	1	1	1	1	1	1	1	1	507982
rPt-508397	-	87.029	100	0.191	0	1	0	1	0	0	0	0	0	1	0	0	0	0	0	0	0	0	0	0	0	0	0	0	0	0	0	0	508397
rPt-508957	-	84.964	100	0.191	0	1	1	1	1	1	1	1	0	1	1	1	1	1	1	1	1	1	0	1	1	1	1	1	1	1	1	1	508957
rPt-509143	-	89.856	100	0.191	0	0	0	0	0	0	0	0	0	0	0	0	0	1	0	0	1	0	0	0	0	0	0	0	0	0	0	1	509143
rPt-509188	-	76.714	100	0.191	0	0	0	0	1	0	0	0	0	0	0	0	0	0	0	0	0	0	0	0	1	0	0	0	1	0	0	0	509188
rPt-509208	-	83.464	100	0.191	1	1	0	1	1	0	1	1	1	1	1	1	1	1	1	0	1	1	1	1	1	1	1	1	1	1	1	1	509208
rPt-509474	-	83.288	100	0.191	0	0	1	0	1	0	0	0	0	0	0	0	0	0	0	0	0	0	0	0	0	0	0	0	1	0	0	0	509474
rPt-509706	-	84.838	100	0.191	0	0	0	0	0	0	1	0	0	1	0	0	0	0	0	0	0	0	0	0	0	0	0	0	0	0	1	0	509706
tPt-513167	-	91.209	100	0.191	1	1	1	0	1	1	1	1	1	1	0	1	1	1	1	1	1	1	1	1	1	1	0	1	1	1	1	1	513167
tPt-513398	-	89.054	100	0.191	1	1	1	1	1	1	0	1	1	1	1	1	1	1	1	0	1	1	1	1	1	1	1	0	1	1	1	1	513398
tPt-513404	-	92.807	100	0.191	1	1	1	0	1	1	0	1	1	1	1	1	1	1	1	0	1	1	1	1	1	1	1	1	1	1	1	1	513404
tPt-514028	-	83.593	100	0.191	0	0	0	1	0	0	0	0	0	0	0	1	0	0	0	0	0	0	1	0	0	0	0	0	0	0	0	0	514028
tPt-514247	-	73.368	100	0.191	1	1	1	1	1	1	1	1	1	1	1	1	1	0	1	1	1	1	1	1	1	1	1	0	1	1	0	1	514247
wPt-7738	-	83.055	97.619	0.194	1	1	0	1	1	0	1	1	1	1	1	1	1	1	1	0	1	1	1	1	1	1	1	1	1	1	1	-	66645
rPt-389306	-	81.442	98.81	0.194	1	1	1	1	1	1	0	1	1	1	0	1	1	1	1	0	1	1	1	1	1	1	1	1	1	1	1	1	389306
rPt-389812	-	84.178	98.81	0.194	1	1	1	0	1	1	0	1	1	1	1	1	1	1	1	0	1	1	1	1	1	1	1	1	1	1	1	1	389812
rPt-398845	-	83.983	98.81	0.194	0	0	0	0	0	0	1	0	0	0	1	0	0	0	0	1	0	0	0	0	0	0	0	0	0	0	0	0	398845
rPt-399651	-	73.393	98.81	0.194	1	1	0	1	1	0	1	1	0	1	1	1	1	1	1	1	1	1	1	1	1	1	1	1	1	1	1	1	399651
rPt-399684	-	80.478	98.81	0.194	0	1	1	1	1	1	1	1	1	1	1	1	1	1	1	1	1	1	1	0	1	1	1	1	1	0	1	1	399684
rPt-400800	-	82.703	97.619	0.194	1	1	1	1	-	1	0	1	1	1	1	0	1	1	1	1	1	1	1	1	1	1	1	1	1	1	1	0	400800
rPt-401011	-	85.47	98.81	0.194	1	1	1	1	1	1	0	1	1	1	1	0	1	1	1	1	0	1	1	1	1	1	1	1	1	1	1	1	401011
rPt-401256	-	85.317	98.81	0.194	0	1	1	1	1	1	1	1	0	1	1	1	1	1	1	1	1	1	0	1	1	1	1	1	1	1	1	1	401256
rPt-401335	-	86.115	98.81	0.194	0	0	0	0	1	0	0	0	0	0	0	0	0	0	0	0	0	0	0	0	1	0	0	0	1	0	0	0	401335
rPt-402133	-	85.017	98.81	0.194	0	0	0	0	0	0	1	0	0	0	1	0	0	0	0	1	0	0	0	0	0	0	0	0	0	0	0	0	402133
rPt-402679	-	77.534	98.81	0.194	1	1	1	1	1	1	0	1	1	1	1	1	1	1	1	0	1	0	1	1	1	1	1	1	1	1	1	1	402679
rPt-505550	-	75.374	98.81	0.194	0	0	0	0	0	0	1	0	0	1	0	0	0	0	0	0	0	0	0	0	0	0	0	0	0	0	1	0	505550
rPt-506186	-	86.375	98.81	0.194	1	1	1	0	1	1	0	1	1	1	1	1	1	1	1	0	1	1	1	1	1	1	1	1	1	1	1	1	506186
rPt-506505	-	80.432	98.81	0.194	0	0	0	1	0	0	0	0	0	0	0	0	0	0	0	0	0	1	0	0	0	0	1	0	0	0	0	0	506505
rPt-506572	-	64.331	98.81	0.194	1	1	1	1	1	1	1	1	1	1	1	1	1	1	1	1	1	1	0	1	1	0	1	1	1	1	0	1	506572
rPt-506901	-	67.289	98.81	0.194	1	1	1	1	1	1	1	1	1	1	1	1	1	1	1	1	1	1	0	1	1	0	1	1	1	1	0	1	506901
rPt-507374	-	78.25	97.619	0.194	1	0	0	-	0	0	0	0	0	0	0	0	0	0	0	0	0	0	0	0	1	0	1	0	0	0	0	0	507374
rPt-507434	-	84.468	98.81	0.194	1	0	0	0	0	0	0	0	0	0	0	0	0	1	0	0	0	0	0	0	1	0	0	0	0	0	0	0	507434
rPt-508344	-	79.191	97.619	0.194	1	1	1	1	1	1	1	1	0	1	1	1	1	1	1	1	1	0	1	1	0	1	1	1	1	1	-	1	508344
rPt-508567	-	83.055	98.81	0.194	1	1	0	1	1	0	1	1	1	1	1	1	1	1	1	0	1	1	1	1	1	1	1	1	1	1	1	1	508567
rPt-508661	-	85.727	98.81	0.194	0	0	0	0	0	0	1	0	0	0	1	0	0	0	0	1	0	0	0	0	0	0	0	0	0	0	0	0	508661
rPt-508997	-	82.56	98.81	0.194	0	0	0	1	0	0	0	0	0	0	0	0	0	0	0	0	0	1	0	0	0	0	1	0	0	0	0	0	508997
tPt-513063	-	77.334	98.81	0.194	1	1	1	1	1	1	0	1	1	1	1	1	1	1	1	1	1	1	1	1	0	1	1	1	1	1	0	1	513063
tPt-513714	-	95.342	98.81	0.194	1	1	1	1	1	1	0	1	1	1	1	1	1	0	1	1	1	0	1	1	1	1	1	1	1	1	1	1	513714
tPt-513897	-	70.391	98.81	0.194	1	1	0	1	1	1	0	1	1	1	1	1	1	1	1	1	1	1	1	1	1	1	0	1	1	1	1	1	513897
tPt-513914	-	81.823	97.619	0.194	-	1	1	0	1	0	1	1	1	1	1	1	1	1	1	0	1	1	1	1	1	1	1	1	1	1	1	1	513914
wPt-1676	-	76.046	97.619	0.198	1	1	1	1	1	1	0	1	1	1	0	1	1	1	1	0	1	1	1	1	1	1	1	1	1	1	1	1	119621
wPt-6152	-	76.885	96.429	0.198	1	1	0	1	1	0	-	1	1	1	1	1	1	1	1	0	1	1	1	1	1	1	1	1	1	1	1	1	121633
rPt-8750	-	83.286	96.429	0.198	0	0	0	1	0	0	1	0	0	0	0	0	0	0	0	1	0	0	0	0	-	0	0	0	0	0	0	0	346936
rPt-0899	-	77.788	97.619	0.198	1	1	1	1	1	1	1	0	1	1	1	1	1	1	1	1	1	0	1	1	0	1	1	1	1	1	1	1	347168
tPt-5567	-	75.797	97.619	0.198	1	1	1	1	1	1	1	1	1	1	0	1	0	1	1	1	1	1	1	1	1	1	1	0	1	1	1	1	348906
tPt-4738	-	79.793	97.619	0.198	0	0	0	0	1	0	0	0	0	0	0	0	0	1	0	0	0	0	0	0	0	0	0	0	1	0	0	0	349186
rPt-389374	-	81.122	96.429	0.198	1	1	-	1	1	1	1	1	1	1	1	1	0	1	1	1	1	1	0	1	1	1	0	1	1	1	1	1	389374
rPt-390585	-	72.546	96.429	0.198	0	0	0	0	0	0	0	1	0	1	0	0	0	0	0	0	0	0	0	0	1	0	0	0	0	0	-	0	390585
rPt-390722	-	81.296	96.429	0.198	1	0	0	1	1	1	1	0	1	1	1	1	1	1	1	1	1	1	1	1	1	1	1	-	1	1	1	1	390722
rPt-390789	-	81.387	97.619	0.198	0	1	1	1	1	1	1	1	0	1	1	1	1	1	1	1	1	1	0	1	0	1	1	1	1	1	1	1	390789
rPt-399313	-	75.56	97.619	0.198	1	1	0	1	1	0	1	1	1	1	1	1	1	1	1	0	1	1	1	1	1	1	1	1	1	1	1	1	399313
rPt-399570	-	83.957	96.429	0.198	0	0	0	1	0	0	1	0	0	0	0	0	0	0	0	1	0	0	0	0	-	0	0	0	0	0	0	0	399570
rPt-399580	-	78.56	97.619	0.198	0	0	0	0	1	0	0	0	0	0	0	0	0	0	0	0	0	0	0	0	1	0	0	0	1	0	0	0	399580
rPt-399800	-	76.214	97.619	0.198	0	1	1	1	1	1	1	1	0	1	1	1	1	1	1	1	1	1	0	1	1	1	1	1	1	1	1	1	399800
rPt-399930	-	81.748	97.619	0.198	0	0	0	0	1	0	0	0	0	0	0	0	0	0	0	0	0	0	0	0	1	0	0	0	1	0	0	0	399930
rPt-400061	-	86.794	96.429	0.198	0	0	0	1	0	0	1	0	0	0	0	0	0	0	0	1	0	0	0	0	-	0	0	0	0	0	0	0	400061
rPt-400816	-	87.221	96.429	0.198	0	0	0	1	0	0	1	0	0	0	0	0	0	0	0	1	0	0	0	0	-	0	0	0	0	0	0	0	400816
rPt-400973	-	86.414	96.429	0.198	1	0	0	0	0	0	0	1	0	0	0	0	0	0	0	0	0	0	1	0	-	0	0	0	0	0	0	0	400973
rPt-401526	-	82.513	96.429	0.198	0	0	0	1	0	0	1	0	0	0	0	0	0	0	0	1	0	0	0	0	-	0	0	0	0	0	0	0	401526
rPt-401549	-	82.893	97.619	0.198	0	0	0	0	1	0	0	0	0	0	0	0	0	0	0	0	0	0	0	0	0	0	1	0	1	0	0	0	401549
rPt-401974	-	83.54	96.429	0.198	1	0	0	1	1	1	1	1	1	1	1	1	1	1	1	1	1	1	1	1	1	1	1	-	1	1	0	1	401974
rPt-402575	-	79.015	97.619	0.198	1	1	1	1	1	1	0	1	1	1	0	1	1	1	1	0	1	1	1	1	1	1	1	1	1	1	1	1	402575
rPt-411293	-	63.895	96.429	0.198	1	1	1	1	1	1	1	1	1	1	1	1	1	1	1	1	1	0	1	1	1	1	1	0	1	-	0	1	411293
rPt-505173	-	87.662	96.429	0.198	1	1	1	1	0	1	1	1	1	1	1	0	1	1	1	1	1	1	1	1	-	1	1	1	0	1	1	1	505173
rPt-505223	-	70.04	96.429	0.198	0	0	0	0	0	1	0	0	0	0	0	0	1	0	0	0	0	0	0	0	1	0	0	-	0	0	0	0	505223
rPt-505433	-	82.282	96.429	0.198	0	0	0	0	-	0	0	0	0	0	0	0	0	0	0	0	0	0	0	1	0	0	0	0	1	1	0	0	505433
rPt-505891	-	89.69	96.429	0.198	1	0	0	0	0	0	0	0	1	0	0	0	0	0	0	0	0	0	1	0	-	0	0	0	0	0	0	0	505891
rPt-505904	-	89.497	96.429	0.198	1	1	1	1	1	1	1	1	1	1	1	1	1	1	1	1	1	1	0	1	0	0	1	1	1	1	-	1	505904
rPt-506045	-	87.865	96.429	0.198	0	0	0	1	0	0	1	0	0	0	0	0	0	0	0	1	0	0	0	0	-	0	0	0	0	0	0	0	506045
rPt-506982	-	71.185	95.238	0.198	1	1	1	1	1	1	0	1	0	1	1	1	1	1	-	1	1	1	1	1	1	1	1	1	1	1	-	1	506982
rPt-508260	-	77.915	96.429	0.198	0	0	0	0	0	0	1	0	0	-	0	0	0	0	0	0	0	0	1	0	0	1	0	0	0	0	0	0	508260
rPt-508638	-	77.966	97.619	0.198	0	0	0	0	0	0	0	0	0	0	0	0	0	0	0	1	0	1	0	0	0	0	0	0	0	0	1	0	508638
rPt-509027	-	74.367	97.619	0.198	1	1	1	1	1	1	0	1	1	1	0	1	1	1	1	0	1	1	1	1	1	1	1	1	1	1	1	1	509027
tPt-514150	-	83.628	97.619	0.198	1	1	1	1	1	0	0	1	1	1	1	1	1	1	1	0	1	1	1	1	0	1	1	1	1	1	1	1	514150
wPt-4240	-	68.62	95.238	0.201	1	1	1	1	1	1	1	1	0	1	1	1	1	1	1	1	1	0	1	1	1	0	1	1	1	1	1	-	304692
wPt-3401	-	66.799	94.048	0.201	1	1	1	1	1	1	-	1	0	1	1	1	1	1	1	1	1	0	1	1	1	0	1	1	1	1	1	-	305203
tPt-9718	-	70.419	96.429	0.201	0	0	0	0	0	0	0	0	0	0	0	0	0	1	0	0	1	0	0	0	0	1	0	0	0	0	0	0	348281
tPt-0890	-	80.038	95.238	0.201	1	0	0	1	1	1	1	0	1	1	1	1	1	1	1	1	1	1	1	1	1	1	1	-	1	1	1	1	349189
rPt-389405	-	80.628	96.429	0.201	0	0	0	0	1	0	1	0	0	0	0	0	0	0	0	0	0	0	0	0	0	0	0	0	1	0	0	0	389405
rPt-390017	-	78.847	96.429	0.201	0	0	0	0	0	1	0	0	0	1	0	0	0	0	0	0	0	0	0	0	1	0	0	0	0	0	0	0	390017
rPt-400484	-	76.26	95.238	0.201	0	0	0	0	0	0	1	0	0	-	0	0	0	0	0	0	0	0	1	0	0	1	0	0	0	0	0	0	400484
rPt-400835	-	75.511	95.238	0.201	0	0	0	0	0	0	1	0	0	-	0	0	0	0	0	0	0	0	1	0	0	1	0	0	0	0	0	0	400835
rPt-400851	-	74.281	96.429	0.201	0	0	0	0	0	0	0	0	0	0	0	1	0	0	0	0	0	0	1	0	0	0	1	0	0	0	0	0	400851
rPt-400923	-	79.8	95.238	0.201	1	0	0	0	0	0	0	1	0	0	0	0	0	0	0	0	0	0	1	0	-	0	0	0	0	0	0	0	400923
rPt-410920	-	73.239	96.429	0.201	0	0	1	1	0	0	0	0	1	0	0	0	0	0	0	0	0	0	0	0	0	0	0	0	0	0	0	0	410920
rPt-411156	-	48.424	95.238	0.201	0	0	0	0	0	0	1	0	0	0	0	0	0	0	0	1	0	1	0	0	0	0	0	0	0	0	-	0	411156
rPt-505204	-	84.484	95.238	0.201	-	1	0	1	0	1	1	1	1	1	1	1	1	1	1	1	1	1	1	1	1	1	1	1	0	1	1	1	505204
rPt-505208	-	70.617	95.238	0.201	1	1	1	0	1	1	1	1	1	1	1	1	1	1	1	1	1	1	1	1	0	1	0	1	-	1	1	1	505208
rPt-506246	-	82.282	96.429	0.201	0	0	0	1	0	0	0	0	0	0	0	1	0	0	0	0	0	0	0	0	0	1	0	0	0	0	0	0	506246
rPt-506262	-	65.265	96.429	0.201	1	1	1	1	1	1	1	1	1	1	1	1	1	1	1	1	1	1	0	1	1	0	1	1	1	1	0	1	506262
rPt-507313	-	79.383	96.429	0.201	1	1	1	1	1	1	1	1	0	1	1	1	1	1	1	1	1	1	1	1	1	1	1	0	1	1	1	0	507313
rPt-507611	-	75.373	94.048	0.201	1	1	1	1	1	-	1	1	0	1	1	1	1	1	1	1	1	0	1	1	0	1	1	1	1	1	-	1	507611
rPt-507680	-	79.27	96.429	0.201	1	1	1	0	1	1	1	1	1	1	1	1	0	1	1	1	1	1	1	1	1	1	0	1	1	1	1	1	507680
rPt-508452	-	78.176	95.238	0.201	1	0	0	0	0	0	0	0	0	-	0	0	0	0	0	0	0	0	1	0	0	0	1	0	0	0	0	0	508452
tPt-513306	-	75.541	94.048	0.201	1	1	0	1	1	1	1	1	1	1	1	1	1	-	1	1	1	1	1	1	0	1	1	-	1	1	0	1	513306
tPt-513832	-	68.536	95.238	0.201	-	1	1	1	1	1	1	1	0	1	1	1	1	1	1	1	1	1	0	1	1	1	0	1	1	1	1	1	513832
wPt-2946	-	74.084	92.857	0.204	1	1	1	1	1	1	-	1	0	1	1	1	1	1	1	1	1	0	1	1	1	0	1	1	1	1	1	-	345697
rPt-5537	-	67.506	91.667	0.204	0	-	0	0	0	0	0	0	0	-	0	0	0	-	0	0	0	1	0	0	0	0	0	1	0	0	1	0	347014
rPt-389807	-	72.206	95.238	0.204	0	1	1	1	1	1	1	1	0	1	1	1	1	1	1	1	1	1	0	1	1	1	1	1	1	1	1	1	389807
rPt-390489	-	67.949	92.857	0.204	1	1	0	1	1	1	1	1	1	1	1	1	1	-	1	1	1	1	1	1	0	1	1	-	1	1	0	1	390489
rPt-398636	-	77.867	94.048	0.204	1	1	1	1	1	1	0	1	0	0	1	1	1	1	1	1	1	1	1	1	-	1	1	1	1	1	1	1	398636
rPt-400936	-	72.772	95.238	0.204	0	0	0	0	1	0	1	0	0	0	0	0	0	0	0	0	0	0	0	0	0	0	0	0	1	0	0	0	400936
rPt-402487	-	78.688	92.857	0.204	1	1	1	0	1	1	0	1	1	1	-	1	1	1	1	0	-	1	1	1	1	1	1	1	1	1	1	1	402487
rPt-410892	-	74.097	94.048	0.204	0	-	0	0	0	0	0	0	0	0	1	0	0	0	0	0	0	0	0	0	0	0	0	1	0	0	1	0	410892
rPt-505334	-	68.744	92.857	0.204	0	0	0	1	0	0	-	0	0	0	0	0	0	0	0	0	0	0	1	0	0	0	1	0	0	0	0	-	505334
rPt-506005	-	63.596	95.238	0.204	1	1	1	1	1	1	1	1	1	1	1	1	1	1	1	1	1	1	0	1	1	0	1	1	1	1	0	1	506005
rPt-506527	-	74.613	95.238	0.204	0	0	0	0	1	0	0	0	0	0	0	0	0	0	0	0	0	0	0	0	1	0	0	0	1	0	0	0	506527
rPt-507867	-	63.67	91.667	0.204	1	1	0	1	-	0	1	1	1	1	1	1	1	1	1	0	1	1	1	1	1	1	1	1	-	1	-	1	507867
rPt-507877	-	76.962	94.048	0.204	1	0	-	0	1	0	0	0	0	0	0	0	0	0	0	0	0	0	0	0	1	0	0	0	1	0	0	0	507877
tPt-512929	-	70.555	95.238	0.204	1	0	0	0	0	0	0	0	0	0	0	0	0	0	0	0	0	0	1	0	0	0	1	0	0	0	0	0	512929
tPt-512977	-	75.845	94.048	0.204	1	1	1	0	1	1	1	1	1	1	1	1	1	1	1	1	1	1	1	1	0	1	0	-	1	1	1	1	512977
tPt-3792	-	70.472	94.048	0.208	0	0	0	1	0	0	0	0	0	0	0	0	0	0	0	0	0	1	0	0	0	0	1	0	0	0	0	0	348410
rPt-398698	-	67.64	91.667	0.208	1	1	-	0	1	1	1	1	1	1	1	0	1	0	1	1	1	1	1	1	-	1	1	1	1	1	1	1	398698
rPt-399705	-	61.419	92.857	0.208	1	1	0	1	1	1	1	1	0	1	1	1	0	1	-	1	1	1	1	1	1	1	1	1	1	1	1	1	399705
rPt-410838	-	63.949	92.857	0.208	0	1	1	1	1	1	1	0	1	1	1	1	1	0	1	1	1	0	1	1	1	1	1	1	-	1	1	1	410838
rPt-411069	-	73.116	91.667	0.208	1	1	1	1	-	1	0	1	0	0	1	1	1	1	1	1	1	1	1	1	-	1	1	1	1	1	1	1	411069
rPt-507863	-	65.365	90.476	0.208	-	0	0	0	1	0	0	0	0	0	0	0	0	0	-	0	0	0	0	-	0	0	0	0	1	0	0	0	507863
rPt-509171	-	72.742	90.476	0.208	1	1	1	1	1	0	1	-	1	1	0	1	1	1	-	1	0	-	1	1	1	1	1	1	1	1	1	1	509171
rPt-509605	-	64.024	94.048	0.208	1	1	1	1	1	1	1	1	1	1	1	1	1	1	1	1	1	1	0	1	1	0	1	1	1	1	0	1	509605
tPt-1611	-	80.464	89.286	0.211	1	1	1	0	1	-	1	1	1	1	1	1	-	1	1	1	1	1	1	1	0	1	0	-	1	1	1	1	348736
tPt-7245	-	63.483	91.667	0.211	1	1	1	1	1	1	0	1	1	1	0	1	1	1	1	0	1	1	1	1	1	1	1	1	1	1	-	1	349255
rPt-389427	-	58.453	92.857	0.211	1	0	0	1	1	1	1	0	1	1	1	1	1	1	1	1	1	1	1	1	1	1	1	0	1	1	1	1	389427
rPt-398680	-	74.94	91.667	0.211	1	1	1	1	1	0	0	1	1	1	1	1	1	1	1	0	1	1	1	1	-	1	1	1	1	1	1	1	398680
rPt-402305	-	77.95	89.286	0.211	1	1	1	0	1	-	1	1	1	1	1	1	-	1	1	1	1	1	1	1	0	1	0	-	1	1	1	1	402305
rPt-508034	-	71.824	90.476	0.211	0	1	1	1	0	1	1	1	1	1	1	-	1	1	1	1	1	1	1	1	-	1	1	1	0	1	1	1	508034
rPt-508125	-	68.214	90.476	0.211	1	-	1	1	1	1	0	1	1	1	1	1	1	1	1	-	1	0	1	1	1	1	1	1	1	1	0	1	508125
rPt-508813	-	69.754	90.476	0.211	1	1	0	1	1	1	1	1	1	1	1	1	1	-	1	1	1	1	1	1	0	1	1	-	1	1	0	1	508813
rPt-508818	-	70.184	90.476	0.211	1	1	0	1	1	1	1	1	1	1	1	1	1	-	1	1	1	1	1	1	0	1	1	-	1	1	0	1	508818
rPt-506575	-	66.791	90.476	0.215	0	0	0	0	0	0	0	0	0	0	1	0	1	0	0	0	0	1	0	0	-	0	0	0	0	0	0	0	506575
rPt-390654	-	83.318	98.81	0.219	-	1	1	1	1	1	1	1	1	1	0	1	1	1	1	1	1	1	1	1	1	0	1	1	1	1	0	1	390654
rPt-390093	-	83.296	97.619	0.222	1	0	0	1	1	1	1	1	1	1	1	1	1	1	1	1	1	1	1	1	1	1	1	-	1	1	0	1	390093
rPt-390360	-	87.192	98.81	0.222	1	0	0	1	1	1	1	1	1	1	1	1	1	1	1	1	1	1	1	1	1	1	1	0	1	1	0	1	390360
rPt-390596	-	85.727	98.81	0.222	0	0	0	1	0	0	1	0	0	0	0	1	0	0	0	0	0	0	0	0	0	0	0	0	0	0	1	0	390596
rPt-398737	-	80.906	98.81	0.222	1	1	1	1	1	0	1	1	0	1	1	1	1	1	0	0	1	1	1	1	1	1	1	1	1	1	1	1	398737
rPt-399306	-	86.283	97.619	0.222	1	0	0	1	1	1	1	1	1	1	1	1	1	1	1	1	1	1	1	1	1	1	1	-	1	1	0	1	399306
rPt-399965	-	86.386	98.81	0.222	0	1	1	1	1	1	1	1	1	1	1	1	1	1	0	1	1	1	1	0	1	1	1	1	1	0	1	1	399965
rPt-399984	-	88.993	98.81	0.222	1	1	1	1	1	1	1	1	1	1	1	0	1	1	1	1	1	1	0	1	1	0	0	1	1	1	1	1	399984
rPt-400652	-	90.013	98.81	0.222	1	1	1	0	1	1	0	1	1	1	1	1	1	1	1	0	1	1	1	1	0	1	1	1	1	1	1	1	400652
rPt-401488	-	85.753	98.81	0.222	0	0	0	0	1	0	0	0	0	0	0	0	0	0	0	0	0	0	0	1	0	0	0	0	1	1	0	0	401488
rPt-402217	-	87.587	98.81	0.222	0	1	1	0	1	1	1	1	1	1	1	1	1	1	1	1	1	1	1	1	0	1	0	1	1	1	1	1	402217
rPt-402334	-	87.853	98.81	0.222	0	1	0	0	0	0	0	0	0	0	0	0	0	0	0	0	0	1	0	0	0	0	0	1	0	0	1	0	402334
rPt-402501	-	83.356	98.81	0.222	1	1	1	1	1	0	0	1	1	1	1	1	1	1	1	0	1	1	1	1	0	1	1	1	1	1	1	1	402501
rPt-410860	-	83.52	97.619	0.222	1	0	0	1	1	1	1	1	1	1	1	1	1	1	1	1	1	1	1	1	1	1	1	-	1	1	0	1	410860
rPt-505485	-	88.233	97.619	0.222	1	0	0	1	1	1	1	1	1	1	1	1	1	1	1	1	1	1	1	1	1	1	1	-	1	1	0	1	505485
rPt-507801	-	86.84	98.81	0.222	0	1	1	0	1	1	1	1	1	1	1	1	1	1	1	1	1	1	1	1	0	1	0	1	1	1	1	1	507801
rPt-507804	-	83.749	98.81	0.222	1	0	0	1	1	1	1	1	1	1	1	1	1	1	1	1	1	1	1	1	1	1	1	0	1	1	0	1	507804
rPt-507897	-	88.269	98.81	0.222	0	1	1	0	1	1	1	1	1	1	1	1	1	1	1	1	1	1	1	1	0	1	0	1	1	1	1	1	507897
rPt-508566	-	82.154	97.619	0.222	1	0	0	1	1	1	1	0	1	1	1	1	1	1	1	1	1	1	1	1	1	1	1	-	1	1	1	1	508566
rPt-508768	-	82.207	98.81	0.222	1	1	1	1	1	1	0	1	0	1	0	1	1	1	1	0	1	1	1	1	1	1	1	1	1	1	1	1	508768
rPt-507262	-	77.785	88.095	0.223	1	1	1	0	1	1	1	1	1	1	1	1	-	1	1	1	1	1	1	1	0	1	0	1	1	1	1	1	507262
wPt-3663	-	75.819	97.619	0.226	1	1	1	1	0	1	1	1	1	1	1	1	1	1	1	1	1	1	1	0	1	1	1	1	0	0	1	1	119704
rPt-389367	-	67.606	96.429	0.226	1	0	0	1	1	1	1	0	1	1	1	1	1	1	1	1	1	1	1	1	1	1	1	-	1	1	1	1	389367
rPt-390362	-	77.068	96.429	0.226	0	0	0	0	0	0	-	0	1	0	0	0	0	0	0	1	0	1	0	0	0	0	0	0	0	0	0	0	390362
rPt-390606	-	77.038	96.429	0.226	1	0	0	1	0	0	0	0	0	0	0	0	0	0	-	0	0	0	0	0	1	0	1	0	0	0	0	0	390606
rPt-402494	-	79.765	97.619	0.226	1	1	1	1	1	0	1	1	0	1	1	1	1	1	0	0	1	1	1	1	1	1	1	1	1	1	1	1	402494
rPt-506142	-	79.866	96.429	0.226	0	0	0	1	0	0	1	0	0	0	0	0	0	0	0	1	0	0	0	0	-	0	0	0	0	0	0	0	506142
rPt-506173	-	79.882	97.619	0.226	1	0	0	1	0	0	0	0	0	0	0	0	0	0	0	0	0	0	0	0	1	0	1	0	0	0	0	0	506173
rPt-508281	-	85.007	97.619	0.226	1	1	1	0	1	1	0	1	1	1	1	1	1	1	1	0	1	1	1	1	0	1	1	1	1	1	1	1	508281
rPt-508380	-	87.492	95.238	0.226	0	0	0	1	0	-	1	0	0	0	0	0	0	0	0	1	0	0	0	0	-	0	0	0	0	0	0	0	508380
wPt-2664	-	79.787	96.429	0.229	1	1	1	1	0	1	0	1	1	1	1	1	0	1	1	1	1	1	1	1	1	1	1	1	0	1	1	1	119449
wPt-346328	-	75.864	96.429	0.229	1	1	1	1	1	0	1	1	1	1	1	1	1	1	1	0	1	1	1	1	1	1	1	0	1	1	1	1	346328
rPt-390749	-	71.065	94.048	0.229	-	1	1	1	-	1	1	1	0	1	1	1	1	1	1	1	1	1	1	1	1	1	1	0	1	1	1	0	390749
rPt-400159	-	75.686	96.429	0.229	1	0	0	1	0	0	0	0	0	0	0	0	0	0	0	0	0	0	0	0	1	0	1	0	0	0	0	0	400159
rPt-400366	-	70.02	96.429	0.229	1	1	1	1	1	0	1	1	1	0	1	1	0	1	1	1	1	1	1	1	1	1	0	1	1	1	1	1	400366
rPt-401475	-	87.542	95.238	0.229	-	1	1	1	0	1	1	1	1	1	1	0	1	1	1	1	1	1	1	1	0	1	1	1	0	1	1	1	401475
rPt-505151	-	73.462	95.238	0.229	0	0	0	1	0	0	0	0	1	0	0	-	0	0	0	0	0	0	0	0	0	0	0	0	0	0	1	0	505151
rPt-505603	-	81.807	95.238	0.229	-	1	1	1	0	1	1	1	1	1	1	0	1	1	1	1	1	1	1	1	0	1	1	1	0	1	1	1	505603
rPt-509573	-	75.154	96.429	0.229	0	0	0	1	0	0	1	0	0	0	0	1	0	0	0	0	0	0	0	0	0	0	0	0	0	0	1	0	509573
tPt-513313	-	80.943	95.238	0.229	1	1	1	1	1	1	1	1	0	-	0	1	1	1	1	1	1	1	1	1	1	1	1	0	1	1	1	1	513313
rPt-390712	-	71.905	92.857	0.233	1	1	0	1	1	1	1	1	1	1	1	1	1	-	1	1	1	1	1	1	0	1	1	-	1	1	0	1	390712
rPt-399909	-	69.323	94.048	0.233	1	1	1	1	1	1	1	1	1	1	0	1	1	-	1	1	1	0	1	1	1	1	1	0	1	1	0	1	399909
rPt-400996	-	75.763	95.238	0.233	0	0	0	0	0	0	1	0	0	1	0	0	0	0	0	0	0	0	1	0	0	1	0	0	0	0	0	0	400996
rPt-401882	-	80.268	94.048	0.233	1	1	1	1	1	1	1	1	0	-	0	1	1	1	1	1	1	1	1	1	1	1	1	0	1	1	1	1	401882
rPt-402391	-	74.808	95.238	0.233	1	0	0	1	1	1	1	0	1	1	1	1	1	1	1	1	1	1	1	1	1	1	1	0	1	1	1	1	402391
rPt-505725	-	76.73	94.048	0.233	1	1	1	1	0	1	0	1	-	1	1	1	1	1	1	1	1	1	1	1	1	1	1	1	0	1	1	1	505725
rPt-506508	-	72.519	92.857	0.233	0	0	0	0	0	0	1	0	0	-	0	0	0	0	0	0	0	0	1	0	0	1	0	0	-	0	0	0	506508
rPt-507211	-	84.408	95.238	0.233	1	1	1	0	1	1	0	1	1	1	0	1	1	1	1	0	1	1	1	1	1	1	0	1	1	1	1	1	507211
tPt-512890	-	80.718	94.048	0.233	1	1	1	0	1	1	0	1	1	1	1	1	0	1	1	1	1	-	1	1	1	1	1	0	1	1	1	1	512890
rPt-389307	-	70.302	91.667	0.237	1	1	1	0	1	1	0	1	1	1	0	1	-	1	1	0	1	1	1	1	-	1	1	1	1	1	1	1	389307
rPt-400965	-	74.638	91.667	0.237	0	0	-	0	0	0	0	0	1	0	0	0	1	0	0	0	0	0	0	0	1	0	0	0	-	0	0	0	400965
rPt-401242	-	73.835	91.667	0.237	0	0	-	0	0	0	0	1	0	0	0	0	0	0	0	0	0	0	0	0	1	0	0	1	0	0	-	1	401242
rPt-401385	-	76.623	92.857	0.237	1	1	0	1	1	1	1	1	1	0	0	1	1	1	1	1	1	1	1	1	-	0	1	1	1	1	1	1	401385
rPt-507714	-	67.443	91.667	0.237	0	1	1	1	1	1	-	1	0	1	1	1	1	-	1	1	1	1	0	1	1	1	1	1	1	1	1	1	507714
rPt-508337	-	80.161	94.048	0.237	0	0	0	1	0	0	1	0	0	0	0	0	0	0	0	1	0	0	0	0	1	0	0	0	0	0	0	0	508337
rPt-390566	-	70.022	91.667	0.241	1	1	0	1	1	0	-	1	0	1	1	1	1	1	1	0	1	1	1	1	1	1	1	1	1	1	1	1	390566
rPt-398777	-	62.228	90.476	0.241	0	0	1	0	0	0	0	0	0	0	0	0	-	0	0	0	0	0	0	0	0	0	0	1	-	0	0	1	398777
rPt-509191	-	69.038	90.476	0.241	-	1	1	1	1	0	1	0	1	1	1	1	1	1	1	1	1	0	1	1	-	1	1	1	1	1	1	1	509191
rPt-3041	-	79.701	100	0.245	1	0	0	1	1	1	1	0	1	1	1	1	1	1	1	1	1	1	1	1	1	1	1	0	1	1	1	1	346878
rPt-0092	-	92.615	100	0.245	0	1	1	1	1	1	1	1	1	1	1	1	1	1	0	1	1	1	1	0	1	1	1	1	1	0	1	1	347047
rPt-7348	-	89.664	100	0.245	1	1	1	1	1	1	0	1	0	1	0	1	1	1	1	0	1	1	1	1	1	1	1	1	1	1	1	1	347652
tPt-7906	-	85.142	100	0.245	0	1	1	1	1	1	1	1	0	1	1	1	1	1	1	1	1	1	0	1	0	1	1	1	1	1	1	1	348831
rPt-389708	-	91.76	100	0.245	1	0	0	1	0	0	0	0	0	0	0	0	0	0	0	0	0	0	0	0	1	0	1	0	0	0	0	0	389708
rPt-390103	-	68.674	90.476	0.245	1	0	0	0	0	0	0	0	0	0	0	0	0	0	0	0	1	0	0	0	-	0	0	0	0	0	1	0	390103
rPt-390530	-	91.538	100	0.245	0	1	1	1	1	1	1	1	0	1	1	1	1	1	1	1	1	1	1	1	0	1	0	1	1	1	1	1	390530
rPt-390614	-	87.797	100	0.245	1	1	1	1	1	1	1	1	0	1	1	1	0	1	1	1	1	0	1	1	0	1	1	1	1	1	1	1	390614
rPt-399420	-	91.961	100	0.245	1	1	1	1	1	1	0	1	0	1	1	1	0	1	1	1	1	1	1	1	0	1	1	1	1	1	1	1	399420
rPt-399694	-	82.212	100	0.245	0	0	0	0	0	0	1	0	0	0	0	0	0	1	0	1	0	0	0	0	0	0	1	0	0	0	0	0	399694
rPt-399710	-	90.619	100	0.245	0	0	0	0	1	0	0	0	0	0	0	0	0	0	0	0	0	0	0	1	0	0	0	0	1	1	0	0	399710
rPt-400699	-	90.221	100	0.245	1	1	1	1	1	1	0	1	0	1	1	1	0	1	1	1	1	1	1	1	0	1	1	1	1	1	1	1	400699
rPt-401224	-	88.633	100	0.245	0	1	1	1	1	1	1	1	0	1	1	1	1	1	1	1	1	1	0	1	0	1	1	1	1	1	1	1	401224
rPt-401322	-	92.026	100	0.245	0	1	1	1	1	1	1	1	1	1	1	1	1	1	0	1	1	1	1	0	1	1	1	1	1	0	1	1	401322
rPt-401402	-	93.162	100	0.245	1	1	1	1	1	1	0	1	0	1	1	1	0	1	1	1	1	1	1	1	0	1	1	1	1	1	1	1	401402
rPt-402015	-	89.24	100	0.245	0	0	0	0	0	0	0	0	0	0	0	0	0	1	0	0	1	1	0	0	0	0	0	0	0	0	1	0	402015
rPt-402018	-	88.419	100	0.245	0	0	0	0	0	0	0	0	0	0	0	0	0	1	0	0	1	1	0	0	0	0	0	0	0	0	1	0	402018
rPt-402163	-	90.113	100	0.245	0	0	0	0	0	0	1	0	1	1	0	0	0	0	0	0	0	1	0	0	0	0	0	0	0	0	0	0	402163
rPt-402447	-	89.987	100	0.245	0	0	0	0	0	0	0	0	0	0	0	0	0	1	0	0	1	1	0	0	0	0	0	0	0	0	1	0	402447
rPt-402481	-	86.698	100	0.245	0	1	1	1	1	1	1	1	0	1	1	1	1	1	1	1	1	1	0	1	0	1	1	1	1	1	1	1	402481
rPt-402504	-	88.875	100	0.245	1	0	0	1	0	0	0	0	0	0	0	0	0	0	0	0	0	0	0	0	1	0	1	0	0	0	0	0	402504
rPt-402652	-	86.982	100	0.245	1	0	0	1	1	1	1	1	1	1	1	1	1	1	1	1	1	1	1	1	1	1	1	0	1	1	0	1	402652
rPt-505205	-	86.056	100	0.245	1	0	0	1	1	1	1	0	1	1	1	1	1	1	1	1	1	1	1	1	1	1	1	0	1	1	1	1	505205
rPt-505248	-	88.635	100	0.245	0	0	0	0	1	0	0	0	0	0	0	0	0	0	0	0	0	0	0	1	0	0	0	0	1	1	0	0	505248
rPt-505357	-	85.194	100	0.245	0	1	1	1	1	1	1	1	0	1	1	1	1	1	1	1	1	1	1	1	0	1	0	1	1	1	1	1	505357
rPt-505385	-	91.582	100	0.245	1	0	0	0	0	0	0	1	1	0	0	0	0	0	0	0	0	0	1	0	0	0	0	0	0	0	0	0	505385
rPt-505482	-	89.727	100	0.245	0	0	0	0	1	0	0	0	0	0	0	0	0	0	0	0	0	0	0	1	0	0	0	0	1	1	0	0	505482
rPt-505822	-	89.017	100	0.245	1	1	1	0	1	1	0	1	1	1	1	1	1	1	1	0	1	1	1	1	0	1	1	1	1	1	1	1	505822
rPt-505883	-	87.328	100	0.245	0	0	0	0	1	0	0	0	0	0	0	0	0	0	0	0	0	0	0	1	0	0	0	0	1	1	0	0	505883
rPt-506136	-	90.701	100	0.245	1	0	0	0	1	0	0	0	0	0	0	0	0	0	0	0	0	0	0	0	1	0	0	0	1	0	0	0	506136
rPt-506176	-	87.383	100	0.245	0	0	1	0	0	1	0	0	0	0	0	0	0	0	0	1	0	0	0	0	1	0	0	0	0	0	0	0	506176
rPt-506374	-	86.276	100	0.245	0	0	0	0	1	0	0	0	0	0	0	0	0	0	0	0	0	0	0	1	0	0	0	0	1	1	0	0	506374
rPt-506433	-	92.347	100	0.245	1	1	1	1	1	1	1	1	1	1	1	0	1	1	1	1	1	1	0	1	1	0	0	1	1	1	1	1	506433
rPt-506455	-	89.127	100	0.245	0	1	1	0	1	1	1	1	1	1	1	1	1	1	1	1	1	1	1	1	0	1	0	1	1	1	1	1	506455
rPt-506504	-	79.865	100	0.245	1	0	0	0	1	0	0	0	0	0	0	0	0	0	0	0	0	0	0	0	1	0	0	0	1	0	0	0	506504
rPt-506668	-	88.872	100	0.245	1	1	1	0	1	1	0	1	1	1	0	1	1	1	1	0	1	1	1	1	1	1	1	1	1	1	1	1	506668
rPt-506742	-	89.672	100	0.245	0	0	0	0	1	0	0	0	0	0	0	0	0	0	0	0	0	0	0	1	0	0	0	0	1	1	0	0	506742
rPt-506964	-	91.718	100	0.245	1	1	1	1	1	1	0	1	0	1	1	1	0	1	1	1	1	1	1	1	0	1	1	1	1	1	1	1	506964
rPt-507674	-	88.007	100	0.245	0	0	0	0	0	0	0	0	0	0	0	0	0	1	0	0	1	1	0	0	0	0	0	0	0	0	1	0	507674
rPt-507767	-	81.844	100	0.245	1	1	1	1	1	0	1	1	0	1	1	1	1	1	1	1	1	0	1	1	0	1	1	1	1	1	1	1	507767
rPt-508316	-	93.957	100	0.245	1	1	1	1	1	0	0	1	1	1	1	1	1	1	1	0	1	1	1	1	0	1	1	1	1	1	1	1	508316
rPt-508369	-	89.291	100	0.245	0	0	0	0	0	0	0	0	0	0	0	0	0	0	0	0	0	0	0	0	1	1	1	1	0	0	0	0	508369
rPt-508703	-	83.318	100	0.245	0	1	1	1	1	1	1	1	1	1	1	1	1	1	0	1	1	1	1	0	1	1	1	1	1	0	1	1	508703
rPt-508822	-	66.933	100	0.245	0	0	0	1	0	0	1	0	0	0	1	0	0	0	0	1	0	0	0	0	0	0	0	0	0	0	0	0	508822
rPt-508893	-	91	100	0.245	1	1	1	0	1	1	0	1	1	1	1	0	1	1	1	1	1	1	0	1	1	1	1	1	1	1	1	1	508893
rPt-508895	-	91.319	100	0.245	1	1	1	0	1	1	0	1	1	1	1	0	1	1	1	1	1	1	0	1	1	1	1	1	1	1	1	1	508895
tPt-512889	-	86.173	100	0.245	1	1	0	1	1	1	0	1	1	1	1	1	1	1	1	1	0	0	1	1	1	1	1	1	1	1	1	1	512889
tPt-513104	-	92.019	100	0.245	1	1	1	1	1	1	1	1	1	1	1	0	1	1	1	1	1	1	0	1	1	0	0	1	1	1	1	1	513104
tPt-513853	-	83.619	100	0.245	1	1	0	1	1	0	1	1	1	1	1	1	1	1	1	1	1	1	1	0	1	1	1	1	1	0	1	1	513853
tPt-513991	-	88.975	100	0.245	1	1	1	1	1	1	0	1	0	1	1	1	0	1	1	1	1	1	1	1	0	1	1	1	1	1	1	1	513991
tPt-514091	-	88.051	100	0.245	1	1	1	1	1	0	0	1	1	1	1	1	1	1	1	0	1	1	1	1	0	1	1	1	1	1	1	1	514091
tPt-0714	-	83.073	98.81	0.249	0	0	1	0	0	0	0	0	1	0	0	0	1	0	0	0	0	0	0	0	0	0	0	0	0	0	1	0	348865
rPt-389441	-	87.825	98.81	0.249	0	1	1	1	1	1	1	1	0	1	1	1	1	1	1	1	1	1	1	1	0	1	0	1	1	1	1	1	389441
rPt-389665	-	74.294	98.81	0.249	0	0	0	1	0	0	1	0	0	0	0	0	0	0	0	1	0	0	0	0	0	0	1	0	0	0	0	0	389665
rPt-390046	-	86.878	98.81	0.249	1	1	1	0	1	1	1	1	1	1	1	1	1	1	1	1	1	0	1	1	1	1	0	1	1	1	0	1	390046
rPt-390221	-	88.924	98.81	0.249	0	0	0	0	0	0	0	0	0	0	0	0	0	0	0	0	0	0	0	0	1	1	1	1	0	0	0	0	390221
rPt-390233	-	88.081	98.81	0.249	1	1	1	1	1	1	1	1	1	1	1	0	1	1	1	1	1	1	0	1	1	0	0	1	1	1	1	1	390233
rPt-399406	-	79.38	98.81	0.249	0	0	0	0	0	0	0	0	0	0	0	0	0	1	0	0	1	1	0	0	0	0	0	0	0	0	1	0	399406
rPt-399895	-	83.354	97.619	0.249	-	1	1	1	1	1	1	1	0	1	1	1	1	1	0	1	1	1	0	1	0	1	1	1	1	1	1	1	399895
rPt-410820	-	81.454	98.81	0.249	0	0	0	1	0	0	1	0	0	0	0	0	0	0	0	1	0	0	0	0	1	0	0	0	0	0	0	0	410820
rPt-410922	-	79.258	98.81	0.249	0	1	0	1	0	0	0	0	0	1	0	0	0	0	0	0	0	0	0	0	1	0	0	0	0	0	0	0	410922
rPt-411243	-	85.971	98.81	0.249	0	1	1	0	1	1	1	1	1	1	1	1	1	1	1	1	1	1	1	1	0	1	0	1	1	1	1	1	411243
rPt-505403	-	86.411	98.81	0.249	0	1	1	0	1	1	1	1	1	1	1	1	1	1	1	1	1	1	1	1	0	1	0	1	1	1	1	1	505403
rPt-505497	-	90.05	98.81	0.249	1	1	1	1	1	1	0	1	0	1	1	1	0	1	1	1	1	1	1	1	0	1	1	1	1	1	1	1	505497
rPt-506334	-	82.143	98.81	0.249	0	0	0	1	0	0	1	0	0	0	0	0	0	0	0	1	0	0	0	0	0	0	1	0	0	0	0	0	506334
rPt-506507	-	84.348	98.81	0.249	0	0	0	1	0	0	1	0	0	0	0	0	0	0	0	1	0	0	0	0	1	0	0	0	0	0	0	0	506507
rPt-506767	-	82.53	98.81	0.249	0	0	0	0	0	0	1	0	0	0	0	0	0	1	0	1	0	0	0	0	0	0	1	0	0	0	0	0	506767
rPt-506794	-	81.11	98.81	0.249	1	1	1	1	1	0	1	1	0	1	1	1	1	1	0	0	1	1	1	1	1	1	1	1	1	1	1	1	506794
rPt-507105	-	82.805	97.619	0.249	1	0	0	1	0	0	0	0	0	0	-	0	0	0	0	0	0	0	0	0	1	0	1	0	0	0	0	0	507105
rPt-508139	-	85.406	98.81	0.249	0	1	1	1	1	1	1	1	0	1	1	1	1	1	1	1	1	1	0	1	0	1	1	1	1	1	1	1	508139
tPt-514193	-	81.794	98.81	0.249	1	0	0	1	1	1	1	1	1	1	1	1	1	1	1	1	1	1	1	1	1	1	1	0	1	1	0	1	514193
tPt-514243	-	86.532	98.81	0.249	0	1	1	1	1	1	1	1	0	1	1	1	1	1	1	1	1	1	0	1	0	1	1	1	1	1	1	1	514243
rPt-8307	-	80.454	96.429	0.252	1	0	0	0	0	0	0	0	1	-	0	0	0	0	0	0	0	0	1	0	0	0	1	0	0	0	0	0	347183
rPt-0615	-	87.293	96.429	0.252	1	1	0	1	1	1	1	1	0	1	1	1	0	1	1	1	1	-	0	1	1	1	1	1	1	1	1	1	347547
wPt-5357	-	85.597	96.429	0.252	1	-	1	1	1	1	0	0	1	1	1	1	0	1	1	1	1	1	1	1	1	0	1	1	1	1	1	1	375126
wPt-4106	-	78.301	97.619	0.252	1	1	0	1	1	1	0	1	1	1	1	1	1	1	1	0	1	1	1	1	0	1	1	1	1	1	1	1	375400
rPt-389363	-	81.991	97.619	0.252	1	0	0	0	1	0	0	0	0	0	0	0	0	0	0	0	0	0	0	0	1	0	0	0	1	0	0	0	389363
rPt-389611	-	80.35	97.619	0.252	1	1	0	1	1	0	1	1	0	1	1	1	1	0	1	0	1	1	1	1	1	1	1	1	1	1	1	1	389611
rPt-389730	-	75.159	96.429	0.252	1	1	1	1	1	0	1	1	0	1	1	1	1	1	1	1	1	1	1	1	0	-	1	1	1	1	0	1	389730
rPt-389881	-	82.953	96.429	0.252	1	1	1	1	1	1	0	1	1	1	1	1	0	1	1	1	1	1	1	0	0	1	1	1	1	-	1	1	389881
rPt-389929	-	84.625	97.619	0.252	0	0	0	0	0	1	0	0	1	0	0	0	0	0	0	0	0	0	0	0	1	0	0	0	0	0	1	0	389929
rPt-390741	-	84.913	97.619	0.252	0	0	0	1	0	0	1	0	1	0	0	0	0	0	0	1	0	0	0	0	0	0	0	0	0	0	0	0	390741
rPt-399333	-	88.91	96.429	0.252	1	0	0	0	0	0	0	0	1	-	0	0	0	0	0	0	0	0	0	0	1	0	1	0	0	0	0	0	399333
rPt-400803	-	82.986	97.619	0.252	0	0	0	0	0	0	0	0	0	0	0	0	0	0	0	0	0	0	0	0	1	1	1	1	0	0	0	0	400803
rPt-401227	-	86.599	97.619	0.252	0	0	0	0	1	0	0	0	0	0	0	0	0	0	0	0	0	0	0	1	0	0	0	0	1	1	0	0	401227
rPt-402236	-	84.736	96.429	0.252	1	0	0	0	0	0	0	0	1	-	0	0	0	0	0	0	0	0	0	0	1	0	1	0	0	0	0	0	402236
rPt-410769	-	91.044	96.429	0.252	1	1	1	0	1	1	1	1	1	1	1	1	1	1	1	1	1	0	1	1	1	1	0	-	1	1	0	1	410769
rPt-505573	-	86.081	96.429	0.252	1	1	1	1	1	0	0	1	0	1	1	1	1	1	1	0	1	1	1	1	-	1	1	1	1	1	1	1	505573
rPt-505921	-	68.379	96.429	0.252	1	1	0	1	1	0	1	1	0	1	1	1	1	1	1	0	1	-	1	1	1	1	1	1	1	1	1	1	505921
rPt-506469	-	75.465	96.429	0.252	0	0	0	0	0	0	0	0	0	0	1	1	1	0	0	0	0	0	0	0	1	0	0	-	0	0	0	0	506469
rPt-508811	-	81.761	96.429	0.252	1	1	1	1	1	0	1	1	0	1	1	1	1	1	1	1	1	0	1	1	0	-	1	1	1	1	1	1	508811
rPt-508824	-	77.391	97.619	0.252	0	0	0	1	0	0	1	0	0	0	1	0	0	0	0	1	0	0	0	0	0	0	0	0	0	0	0	0	508824
rPt-509009	-	83.16	96.429	0.252	-	1	0	1	0	1	1	1	1	1	1	0	1	1	1	1	1	1	1	1	1	1	1	1	0	1	1	1	509009
rPt-509033	-	79.947	96.429	0.252	1	1	1	1	1	0	0	1	0	1	1	1	1	1	1	0	1	1	1	1	-	1	1	1	1	1	1	1	509033
rPt-509378	-	78.781	96.429	0.252	1	1	1	1	1	1	1	1	0	-	0	1	1	1	1	1	1	1	1	1	0	1	1	0	1	1	1	1	509378
tPt-513750	-	88.088	97.619	0.252	0	0	0	0	0	0	0	0	0	1	0	0	0	1	0	0	0	0	0	0	0	1	0	0	0	0	1	0	513750
rPt-3556	-	79.843	96.429	0.256	0	0	0	0	0	0	1	0	0	0	0	0	0	0	0	1	0	1	1	0	0	0	0	0	0	0	0	0	346982
wPt-6892	-	75.568	95.238	0.256	0	1	1	1	0	1	1	1	1	1	1	1	1	1	1	1	1	1	1	1	-	1	1	1	0	1	0	1	380739
rPt-389676	-	79.569	96.429	0.256	1	0	0	1	0	0	0	0	0	0	0	0	0	0	0	0	0	0	0	0	1	0	1	0	0	0	0	0	389676
rPt-399916	-	69.957	95.238	0.256	1	1	1	1	1	0	1	1	1	0	1	1	0	1	1	1	1	1	1	1	1	1	0	1	-	1	1	1	399916
rPt-400525	-	74.598	96.429	0.256	1	1	1	0	1	1	1	1	1	1	1	1	1	1	1	1	1	1	0	0	1	1	0	1	1	0	1	1	400525
rPt-401040	-	67.559	96.429	0.256	1	1	1	0	1	1	0	1	0	1	1	1	1	1	1	0	1	1	1	1	1	1	1	1	1	1	1	1	401040
rPt-401203	-	74.936	95.238	0.256	0	0	-	0	0	1	0	0	0	0	1	0	0	0	0	1	0	0	0	0	1	0	0	0	0	0	0	0	401203
rPt-411066	-	84.832	95.238	0.256	0	1	1	1	1	0	1	0	1	1	1	1	1	1	1	1	1	1	1	1	-	1	1	1	1	1	0	1	411066
rPt-505722	-	71.482	96.429	0.256	0	0	0	1	0	0	1	0	0	0	0	0	0	0	0	1	0	0	0	0	1	0	0	0	0	0	0	0	505722
rPt-505925	-	75.901	94.048	0.256	0	0	0	0	1	0	0	0	1	0	0	0	0	1	0	0	0	0	0	0	-	0	0	0	-	0	1	0	505925
rPt-506054	-	81.818	94.048	0.256	1	-	0	0	0	0	0	0	0	0	0	0	0	0	0	0	0	1	0	0	-	0	0	0	0	0	1	1	506054
rPt-506093	-	77.966	94.048	0.256	1	1	0	1	1	0	1	1	1	1	0	1	1	0	1	-	-	1	1	1	1	1	1	1	1	1	1	1	506093
rPt-508849	-	78.148	94.048	0.256	1	1	1	1	1	1	-	1	0	0	1	1	0	1	1	0	1	1	1	1	1	1	1	1	-	1	1	1	508849
tPt-513264	-	82.935	96.429	0.256	1	1	1	1	0	1	0	1	1	1	1	1	1	1	1	0	1	0	1	1	1	1	1	1	0	1	1	1	513264
tPt-513783	-	85.827	95.238	0.256	1	1	0	1	0	1	1	1	1	1	1	0	1	1	1	1	1	1	1	1	-	1	1	1	0	1	1	1	513783
tPt-514140	-	81.935	96.429	0.256	0	1	1	0	0	0	0	1	0	0	0	0	0	0	0	0	0	0	0	0	0	0	0	1	0	0	0	0	514140
wPt-9302	-	76.147	94.048	0.26	0	0	0	0	0	1	0	0	0	0	1	-	0	0	1	0	0	1	0	0	0	0	0	0	0	0	0	0	304186
tPt-0758	-	77.36	94.048	0.26	1	1	0	1	1	0	1	1	1	1	1	1	1	1	1	0	1	1	1	1	0	0	1	1	-	1	1	1	348557
rPt-389479	-	67.898	92.857	0.26	1	1	0	1	1	1	1	1	1	0	0	1	1	1	-	1	1	1	1	1	-	0	1	1	1	1	1	1	389479
rPt-390318	-	79.308	94.048	0.26	1	0	1	0	1	1	1	1	1	0	1	0	1	1	-	1	1	1	1	1	1	1	0	1	1	1	1	1	390318
rPt-399743	-	65.964	92.857	0.26	1	0	0	1	1	1	1	0	1	1	1	1	1	1	1	1	1	1	-	1	1	-	1	0	1	1	1	1	399743
rPt-401069	-	74.36	95.238	0.26	1	0	0	1	0	0	0	0	0	0	0	0	0	0	0	0	0	0	0	0	1	0	1	0	0	0	0	0	401069
rPt-411149	-	71.542	91.667	0.26	1	1	0	1	1	1	1	1	-	1	1	1	1	0	1	1	1	-	1	1	0	1	1	-	1	1	0	1	411149
rPt-507430	-	80.742	95.238	0.26	0	0	0	1	1	0	0	0	0	0	0	0	0	0	0	0	0	0	0	0	1	0	0	0	1	0	0	0	507430
rPt-508675	-	75.582	94.048	0.26	1	1	1	1	1	1	0	1	0	0	1	1	1	1	1	0	1	1	1	1	-	1	1	1	1	1	1	1	508675
rPt-508795	-	76.188	94.048	0.26	1	1	1	1	1	1	0	1	0	0	1	1	1	1	1	0	1	1	1	1	-	1	1	1	1	1	1	1	508795
rPt-509329	-	80.309	95.238	0.26	1	1	1	1	1	0	0	1	1	1	1	1	1	1	1	0	1	1	1	1	0	1	1	1	1	1	1	1	509329
rPt-509335	-	80.307	95.238	0.26	0	0	0	0	1	0	0	0	0	0	0	0	0	0	0	0	0	0	0	1	0	0	0	0	1	1	0	0	509335
rPt-509592	-	82.56	95.238	0.26	0	1	1	1	1	1	1	1	0	1	1	1	1	1	1	1	1	1	0	1	0	1	1	1	1	1	1	1	509592
tPt-512844	-	80.344	94.048	0.26	0	-	0	0	0	0	0	0	0	0	0	1	0	0	0	0	0	1	1	0	0	1	0	0	0	0	0	0	512844
rPt-390310	-	79.25	94.048	0.265	1	1	1	0	1	1	1	1	0	0	1	1	1	1	1	1	1	1	1	1	1	1	0	0	1	1	1	1	390310
rPt-390361	-	80.606	92.857	0.265	0	0	-	0	0	0	0	1	0	0	0	0	0	0	0	0	0	0	0	0	1	0	0	1	0	0	1	1	390361
rPt-398797	-	74.254	92.857	0.265	0	0	-	0	0	1	0	0	0	0	1	0	0	0	0	1	0	0	0	0	1	0	0	0	0	0	0	0	398797
rPt-399402	-	73.716	90.476	0.265	-	1	1	0	-	1	1	1	1	1	1	1	1	1	1	1	1	1	1	1	0	1	0	1	-	1	1	1	399402
rPt-399824	-	72.735	92.857	0.265	1	0	0	0	0	0	0	0	1	0	0	0	0	0	-	0	0	0	1	0	1	0	0	0	0	0	0	0	399824
rPt-400157	-	75.098	92.857	0.265	0	0	-	0	0	0	0	0	0	0	1	0	1	0	0	0	0	1	0	0	1	0	0	0	0	0	0	0	400157
rPt-400483	-	73.216	90.476	0.265	1	1	0	1	-	0	1	1	1	1	0	1	1	0	1	-	-	1	1	1	1	1	1	1	1	1	1	1	400483
rPt-506926	-	70.101	90.476	0.265	1	0	0	0	0	0	0	-	1	-	0	0	0	0	0	0	0	0	1	0	0	0	1	0	-	0	0	0	506926
tPt-513279	-	80.298	91.667	0.265	1	1	1	1	1	-	1	0	0	1	1	1	1	1	1	1	1	1	1	0	1	1	1	1	1	0	1	-	513279
rPt-399271	-	77.209	91.667	0.269	1	0	0	1	-	1	1	1	1	1	1	1	1	1	1	1	1	1	1	1	1	1	1	0	1	1	0	1	399271
rPt-509257	-	72.413	91.667	0.269	1	1	1	1	1	0	1	1	0	1	1	1	1	1	0	0	-	1	1	1	1	1	1	1	1	1	1	1	509257
rPt-509296	-	76.368	91.667	0.269	0	1	1	0	-	1	1	1	1	1	1	1	1	1	1	1	1	1	1	1	0	1	0	1	0	1	1	1	509296
tPt-513907	-	75.813	91.667	0.269	-	1	1	1	1	1	0	1	0	0	1	1	0	1	1	0	1	1	1	1	1	1	1	1	1	1	1	1	513907
rPt-399312	-	77.199	86.905	0.273	-	1	0	1	1	0	1	1	1	1	0	1	1	0	1	-	-	1	1	1	1	1	1	-	1	1	1	1	399312
rPt-401083	-	69.298	91.667	0.273	0	0	0	0	0	0	0	0	0	0	1	0	1	0	0	0	0	1	0	0	1	0	0	0	0	0	0	0	401083
rPt-4601	-	89.229	98.81	0.274	1	1	1	0	1	1	0	1	1	1	0	1	1	1	1	0	1	1	1	1	1	1	0	1	1	1	1	1	347661
rPt-390262	-	86.379	97.619	0.274	1	1	1	0	1	1	0	1	1	1	0	1	1	1	1	0	-	1	1	1	1	1	1	1	1	1	1	1	390262
rPt-399514	-	87.748	98.81	0.274	1	1	1	1	0	1	1	1	1	1	1	1	0	1	1	1	1	0	0	1	1	1	1	1	0	1	1	1	399514
rPt-400005	-	84.899	98.81	0.274	0	0	0	1	0	0	1	0	0	0	0	0	0	0	0	1	0	0	0	0	1	0	1	0	0	0	0	0	400005
rPt-401376	-	87.014	98.81	0.274	1	1	1	1	1	1	0	1	1	1	1	1	0	1	1	1	1	1	1	0	0	1	1	1	1	0	1	1	401376
rPt-411506	-	91.602	98.81	0.274	1	1	1	1	1	0	1	1	1	1	0	1	0	1	1	1	1	1	1	1	0	1	1	0	1	1	1	1	411506
rPt-507675	-	90.471	98.81	0.274	1	0	0	0	0	0	0	0	0	0	0	0	0	0	0	0	1	1	1	0	1	0	0	0	0	0	0	0	507675
rPt-508608	-	84.755	98.81	0.274	1	0	0	0	0	0	0	0	1	0	0	0	0	0	0	0	0	0	1	0	1	0	1	0	0	0	0	0	508608
tPt-514219	-	81.652	97.619	0.274	-	1	1	1	1	0	1	1	0	1	1	0	1	1	1	0	1	1	1	1	1	1	1	1	1	1	1	1	514219
rPt-1737	-	76.671	97.619	0.278	1	1	1	1	1	1	0	1	1	1	0	1	0	1	1	1	1	0	1	1	0	1	1	1	1	1	1	1	347391
rPt-398562	-	86.077	97.619	0.278	0	0	0	1	0	0	0	0	0	0	0	0	0	1	0	0	0	0	0	0	1	1	1	0	0	0	0	0	398562
rPt-411491	-	88.292	97.619	0.278	1	1	1	0	1	1	0	1	0	1	1	1	1	1	1	0	1	1	1	1	0	1	1	1	1	1	1	1	411491
rPt-506349	-	80.341	97.619	0.278	0	0	1	0	1	0	0	0	0	0	0	0	0	0	0	0	0	0	0	0	1	0	0	0	1	0	0	1	506349
rPt-506865	-	81.738	97.619	0.278	1	0	0	0	0	0	0	0	0	0	0	0	0	0	0	0	0	1	0	0	1	0	0	0	0	0	1	1	506865
rPt-508116	-	80.694	97.619	0.278	1	0	1	1	1	1	1	1	1	0	1	1	1	1	0	1	1	1	1	1	1	1	0	1	1	1	0	1	508116
rPt-399721	-	85.89	94.048	0.282	0	1	1	1	1	0	1	0	1	1	1	1	1	1	1	1	1	1	1	1	-	-	1	1	1	1	0	1	399721
rPt-399834	-	80.434	96.429	0.282	1	1	1	0	1	1	0	1	1	1	1	1	1	1	1	0	1	0	1	1	0	1	0	1	1	1	1	1	399834
rPt-401791	-	80.531	95.238	0.282	-	1	1	0	0	0	0	1	0	0	0	0	0	1	0	0	0	0	0	0	0	0	0	0	0	0	0	0	401791
rPt-506410	-	74.835	94.048	0.282	-	1	1	1	0	1	0	-	0	1	1	1	1	1	1	1	1	1	1	1	1	1	1	1	0	1	1	1	506410
rPt-507452	-	71.877	92.857	0.282	1	0	1	0	-	1	1	1	1	0	1	-	1	1	1	1	1	1	1	1	1	1	0	1	-	1	1	1	507452
tPt-513037	-	81.944	95.238	0.282	0	1	1	0	0	0	0	1	0	0	0	0	0	1	1	0	0	0	0	0	-	0	0	0	0	0	0	0	513037
tPt-513659	-	70.515	94.048	0.282	1	1	0	1	1	-	1	1	0	1	1	1	1	1	1	0	0	1	1	1	-	1	1	1	1	1	1	1	513659
rPt-506408	-	74.993	94.048	0.286	1	1	0	1	1	0	1	1	1	-	1	1	1	1	1	0	1	1	1	1	0	1	0	1	1	1	1	1	506408
rPt-507403	-	74.994	94.048	0.286	0	0	-	0	0	0	1	0	0	1	0	0	0	1	0	0	0	1	0	0	0	0	0	0	0	0	0	0	507403
rPt-507710	-	74.719	95.238	0.286	1	0	0	0	0	0	0	0	1	0	0	0	0	0	0	0	0	0	1	0	0	0	1	0	0	0	0	0	507710
rPt-508230	-	76.253	91.667	0.286	0	1	1	1	-	1	1	0	0	1	-	1	1	1	-	1	0	1	1	1	1	1	1	1	1	1	1	1	508230
rPt-509630	-	77.844	94.048	0.286	1	1	0	1	1	0	1	1	1	1	1	1	1	1	1	0	1	1	1	1	0	1	0	-	1	1	1	1	509630
tPt-513737	-	80.339	95.238	0.286	1	1	0	1	1	0	1	1	1	1	1	1	1	1	1	0	1	1	1	1	0	0	1	1	1	1	1	1	513737
tPt-513965	-	76.788	91.667	0.286	1	1	1	1	0	1	-	1	1	1	1	1	1	0	1	1	1	1	1	0	1	1	-	1	0	-	1	1	513965
rPt-400290	-	70.013	91.667	0.291	1	0	1	0	-	1	1	1	1	0	1	0	1	1	1	1	1	1	1	1	1	1	0	1	1	1	-	1	400290
rPt-400410	-	70.775	91.667	0.291	0	0	1	0	0	1	0	0	0	0	0	-	0	0	0	1	0	0	0	0	1	0	-	0	0	0	0	0	400410
rPt-401465	-	79.17	94.048	0.291	1	1	1	0	1	0	0	1	1	1	1	1	1	1	1	0	1	1	1	1	0	1	1	1	1	1	1	1	401465
rPt-401967	-	76.139	94.048	0.291	1	1	1	1	1	1	0	1	0	0	1	1	1	1	1	0	1	1	1	1	0	1	1	1	1	1	1	1	401967
rPt-402640	-	75.842	90.476	0.291	1	1	1	1	-	1	1	1	1	1	1	1	-	0	1	1	1	1	0	0	1	1	1	1	-	0	1	1	402640
tPt-513257	-	61.126	92.857	0.291	1	1	1	1	1	1	0	1	1	1	1	1	0	1	1	1	1	1	1	0	-	1	0	1	1	0	1	1	513257
wPt-345934	-	92.971	100	0.293	1	1	1	1	0	1	1	1	1	1	1	1	1	1	1	1	1	1	1	0	1	1	1	1	0	0	1	0	345934
tPt-5796	-	88.014	100	0.293	1	1	1	1	1	1	0	1	1	1	1	1	0	1	1	1	1	1	1	0	0	1	1	1	1	0	1	1	348477
rPt-389372	-	93.281	100	0.293	0	0	0	1	0	0	0	0	1	0	0	0	0	0	0	0	0	1	1	0	0	0	1	0	0	0	0	0	389372
rPt-389845	-	92.124	100	0.293	0	0	0	1	0	0	0	0	1	0	0	0	0	0	0	0	0	1	1	0	0	0	1	0	0	0	0	0	389845
rPt-390750	-	88.369	100	0.293	1	1	1	1	1	1	1	1	0	0	0	1	1	1	1	1	1	1	1	1	0	1	1	0	1	1	1	1	390750
rPt-399662	-	86.741	100	0.293	1	0	0	0	0	0	0	0	0	0	1	0	0	0	0	0	0	0	0	0	0	1	1	0	0	0	1	0	399662
rPt-399885	-	87.655	100	0.293	1	1	1	1	1	1	0	1	1	1	1	1	0	1	1	1	1	1	1	0	0	1	1	1	1	0	1	1	399885
rPt-400270	-	85.717	100	0.293	1	1	1	1	1	1	0	1	1	1	1	1	0	1	1	1	1	1	1	0	0	1	1	1	1	0	1	1	400270
rPt-400819	-	86.587	100	0.293	0	0	0	1	0	0	1	0	0	0	0	0	0	0	0	1	0	0	0	0	1	0	1	0	0	0	0	0	400819
rPt-400944	-	90.754	100	0.293	0	0	0	0	0	1	0	0	0	0	0	0	0	1	0	1	1	0	0	0	0	1	0	0	0	0	0	0	400944
rPt-400958	-	93.068	100	0.293	0	0	0	1	0	0	0	0	1	0	0	0	0	0	0	0	0	1	1	0	0	0	1	0	0	0	0	0	400958
rPt-401071	-	79.186	100	0.293	1	1	1	0	1	1	1	1	1	1	1	1	1	1	1	1	1	1	0	0	1	1	0	1	1	0	1	1	401071
rPt-401280	-	86.764	100	0.293	0	0	0	1	0	0	0	0	1	1	0	0	0	0	0	0	0	1	0	0	0	0	0	1	0	0	0	0	401280
rPt-401382	-	93.135	100	0.293	0	0	0	1	0	0	0	0	1	0	0	0	0	0	0	0	0	1	1	0	0	0	1	0	0	0	0	0	401382
rPt-401635	-	93.653	100	0.293	1	1	1	1	1	0	0	1	0	1	1	1	0	1	1	0	1	1	1	1	1	1	1	1	1	1	1	1	401635
rPt-401648	-	88.917	100	0.293	1	1	1	1	1	1	0	1	1	1	0	1	1	1	1	0	1	0	1	1	1	1	1	1	1	1	0	1	401648
rPt-402262	-	91.309	100	0.293	1	1	1	1	1	1	1	1	0	0	0	1	1	1	1	1	1	1	1	1	0	1	1	0	1	1	1	1	402262
rPt-402345	-	86.239	100	0.293	1	0	0	0	0	0	0	0	1	0	0	0	0	0	0	0	0	0	1	0	1	0	1	0	0	0	0	0	402345
rPt-402456	-	85.061	100	0.293	1	1	1	1	1	1	0	1	1	1	1	1	1	0	1	1	0	1	1	0	1	1	1	1	1	0	1	1	402456
rPt-410800	-	87.438	100	0.293	1	0	0	0	0	0	0	0	1	1	0	0	0	0	0	0	0	0	0	0	1	0	1	0	0	0	0	0	410800
rPt-411010	-	87.168	100	0.293	1	1	1	1	1	1	0	1	1	1	1	1	1	0	1	1	0	1	1	0	1	1	1	1	1	0	1	1	411010
rPt-411351	-	80.442	100	0.293	0	0	0	0	1	0	1	0	0	0	0	0	0	1	0	0	0	0	0	0	1	0	0	0	1	0	0	0	411351
rPt-505193	-	91.745	100	0.293	0	0	0	0	0	1	0	0	0	0	0	0	0	1	0	1	1	0	0	0	0	1	0	0	0	0	0	0	505193
rPt-505300	-	90.599	100	0.293	1	1	1	1	1	0	0	1	0	1	1	1	1	1	1	0	1	1	1	1	1	1	1	1	1	1	1	0	505300
rPt-505552	-	85.924	100	0.293	1	1	0	1	0	0	1	1	1	1	1	1	1	1	1	1	1	1	1	1	1	1	1	1	0	1	0	1	505552
rPt-506493	-	92.417	100	0.293	1	0	0	0	0	0	0	0	0	0	1	0	0	0	0	0	0	0	0	0	0	1	1	0	0	0	1	0	506493
rPt-506711	-	92.293	100	0.293	0	0	0	1	0	0	0	0	1	0	0	0	0	0	0	0	0	1	1	0	0	0	1	0	0	0	0	0	506711
rPt-506718	-	86.364	100	0.293	0	1	0	0	0	0	0	0	0	0	0	0	0	0	0	0	0	1	0	0	0	0	0	1	0	0	1	1	506718
rPt-506799	-	87.765	100	0.293	0	0	0	1	0	0	1	0	0	0	0	0	0	0	0	1	0	0	0	0	1	0	1	0	0	0	0	0	506799
rPt-506868	-	87.222	100	0.293	0	0	0	1	0	0	1	0	0	0	0	0	0	0	0	1	0	0	0	0	1	0	1	0	0	0	0	0	506868
rPt-506891	-	83.942	100	0.293	1	1	1	1	1	1	0	1	1	1	1	1	1	0	1	1	0	1	1	0	1	1	1	1	1	0	1	1	506891
rPt-507548	-	92.361	100	0.293	1	1	0	1	0	0	1	1	1	1	1	1	1	1	1	1	1	1	1	1	1	1	1	1	0	1	0	1	507548
rPt-507946	-	90.924	100	0.293	0	1	1	1	1	1	1	1	0	1	1	1	1	1	1	1	1	1	0	1	0	1	0	1	1	1	1	1	507946
rPt-508293	-	91.488	100	0.293	1	1	1	0	1	1	0	1	1	1	1	1	1	1	1	1	1	1	0	1	0	1	0	1	1	1	1	1	508293
rPt-508639	-	91.745	100	0.293	0	0	0	0	0	1	1	1	0	0	0	0	0	0	0	0	0	1	0	0	1	0	0	0	0	0	0	0	508639
rPt-508656	-	90.002	100	0.293	1	1	1	0	1	1	0	1	0	1	1	1	1	1	1	0	1	1	1	1	0	1	1	1	1	1	1	1	508656
rPt-508835	-	90.258	100	0.293	0	0	0	1	0	0	1	0	0	0	1	0	0	0	0	1	0	0	0	0	0	0	0	0	0	0	0	1	508835
rPt-509060	-	89.263	100	0.293	0	0	1	0	1	0	0	0	0	0	0	0	0	0	0	0	0	0	0	0	1	0	0	0	1	0	0	1	509060
tPt-512868	-	91.057	100	0.293	1	1	1	1	1	1	1	1	0	1	1	1	1	1	1	1	1	0	1	0	0	1	1	1	1	0	1	1	512868
tPt-513305	-	88.816	100	0.293	1	1	1	0	1	1	0	0	0	1	1	1	1	1	1	1	1	1	0	1	1	1	1	1	1	1	1	1	513305
tPt-513516	-	91.442	100	0.293	0	0	1	0	0	1	0	0	0	0	1	0	0	0	0	0	0	0	0	0	0	1	1	0	0	0	0	0	513516
tPt-513602	-	65.823	100	0.293	0	0	0	0	1	0	0	0	0	0	0	0	1	0	0	0	0	0	0	0	0	0	0	1	1	0	0	1	513602
tPt-513725	-	90.387	100	0.293	1	1	1	1	1	1	0	1	1	0	1	1	1	1	1	1	1	1	1	1	0	1	1	1	1	1	0	0	513725
tPt-514069	-	90.738	100	0.293	0	1	1	1	1	1	1	1	0	1	1	1	1	1	1	1	1	1	0	1	0	1	0	1	1	1	1	1	514069
rPt-400013	-	70.617	92.857	0.295	1	0	0	0	0	0	0	0	1	0	0	0	0	0	0	0	0	0	1	0	1	0	0	0	0	0	0	0	400013
rPt-400373	-	77.91	92.857	0.295	1	1	1	1	0	1	1	1	1	1	1	1	1	1	1	1	1	1	0	0	1	1	1	1	0	0	0	1	400373
wPt-1762	-	86.315	98.81	0.298	0	0	1	0	0	0	0	0	0	0	0	1	0	0	0	0	0	1	0	1	0	0	0	0	0	1	0	0	116403
rPt-389399	-	89.832	97.619	0.298	1	1	1	0	1	1	0	1	1	1	0	1	1	1	1	0	1	1	1	1	1	1	1	-	1	1	0	1	389399
rPt-389746	-	82.159	98.81	0.298	0	0	0	0	1	0	0	0	0	0	0	0	1	1	0	0	0	0	0	0	1	0	0	0	1	0	0	0	389746
rPt-390512	-	85.594	97.619	0.298	0	0	0	0	0	1	1	0	1	0	0	0	0	0	0	0	0	0	0	0	0	0	1	-	0	0	0	1	390512
rPt-399361	-	80.666	98.81	0.298	0	0	0	1	0	1	1	0	0	0	0	0	0	0	0	1	0	0	0	0	1	0	0	0	0	0	0	0	399361
rPt-401018	-	67.755	97.619	0.298	0	0	0	0	1	0	0	0	0	0	0	0	1	0	0	0	0	0	-	0	0	0	0	1	1	0	0	1	401018
rPt-401248	-	88.149	98.81	0.298	0	0	0	0	0	1	0	0	0	0	0	0	0	1	0	1	1	0	0	0	0	1	0	0	0	0	0	0	401248
rPt-401388	-	86.329	98.81	0.298	0	1	0	1	1	0	1	1	0	1	1	1	1	1	1	0	1	1	1	1	1	1	1	1	1	1	1	1	401388
rPt-401771	-	84.365	98.81	0.298	1	1	1	1	0	1	1	1	0	0	1	1	1	0	1	1	1	1	1	1	1	1	1	1	0	1	1	1	401771
rPt-401899	-	69.77	97.619	0.298	0	0	0	0	1	0	0	0	0	0	0	0	1	-	0	0	0	0	0	0	0	0	0	1	1	0	0	1	401899
rPt-410940	-	88.676	98.81	0.298	1	0	0	0	0	0	0	0	1	1	0	0	0	0	0	0	0	0	0	0	1	0	1	0	0	0	0	0	410940
rPt-505855	-	83.716	98.81	0.298	0	0	0	1	0	1	1	0	0	0	0	0	0	0	0	1	0	0	0	0	1	0	0	0	0	0	0	0	505855
rPt-506435	-	88.8	98.81	0.298	1	1	0	1	1	0	1	1	0	1	1	1	1	0	1	0	1	1	1	1	1	1	1	1	1	1	1	1	506435
rPt-507209	-	89.309	98.81	0.298	0	0	1	0	1	0	0	0	0	0	0	0	0	0	0	0	0	0	0	0	1	0	0	0	1	0	0	1	507209
rPt-507479	-	84.395	98.81	0.298	0	1	0	1	1	0	1	1	0	1	1	1	1	1	1	0	1	1	1	1	1	1	1	1	1	1	1	1	507479
rPt-507480	-	87.955	98.81	0.298	0	0	0	1	0	0	1	0	1	0	0	1	0	0	0	0	0	0	0	0	0	0	0	0	0	0	1	0	507480
rPt-507486	-	86.845	98.81	0.298	1	1	1	0	1	1	0	1	1	1	0	1	1	1	1	0	1	1	1	1	1	1	0	1	1	1	1	1	507486
rPt-507948	-	86.363	98.81	0.298	0	0	0	1	0	0	1	0	0	0	0	0	0	0	0	0	0	0	1	0	0	1	1	0	0	0	0	0	507948
rPt-508596	-	81.863	98.81	0.298	0	0	0	1	0	0	1	0	0	0	0	0	0	0	0	1	0	0	0	1	0	0	0	0	0	1	0	0	508596
rPt-508968	-	82.828	98.81	0.298	1	1	0	1	1	0	1	1	0	1	1	1	1	0	1	0	1	1	1	1	1	1	1	1	1	1	1	1	508968
rPt-509223	-	88.92	98.81	0.298	0	1	0	1	1	0	1	1	0	1	1	1	1	1	1	0	1	1	1	1	1	1	1	1	1	1	1	1	509223
tPt-513245	-	86.772	97.619	0.298	0	1	1	1	1	0	1	0	1	1	1	1	1	1	1	1	1	1	1	1	0	-	1	1	1	1	0	1	513245
rPt-389771	-	75.295	89.286	0.3	1	1	1	0	-	1	1	1	0	0	1	1	1	1	1	1	1	1	1	1	1	-	0	0	1	1	1	1	389771
rPt-1422	-	80.022	95.238	0.302	1	1	1	1	1	1	0	1	1	1	-	1	0	-	1	1	1	1	1	0	0	1	1	1	1	0	1	1	347157
tPt-1348	-	80.781	97.619	0.302	0	0	0	1	0	0	0	0	1	1	0	0	0	0	0	0	0	1	0	0	0	0	0	1	0	0	0	0	348417
rPt-389777	-	80.197	96.429	0.302	0	0	0	1	0	1	1	0	0	0	0	0	0	0	0	1	0	0	0	0	1	0	0	0	-	0	0	0	389777
rPt-390125	-	86.303	96.429	0.302	1	1	1	1	1	1	0	1	1	1	-	1	0	1	1	1	1	1	1	0	0	1	1	1	1	0	1	1	390125
rPt-390429	-	82.693	97.619	0.302	0	1	1	1	0	1	1	1	0	1	1	1	1	1	1	1	1	1	1	0	1	1	1	1	0	0	1	1	390429
rPt-390563	-	87.65	97.619	0.302	0	0	0	1	0	0	1	0	0	0	1	0	0	0	0	1	0	0	0	0	0	0	1	0	0	0	0	0	390563
rPt-400138	-	88.261	96.429	0.302	1	1	1	0	1	1	1	1	1	0	1	1	1	1	1	1	1	1	1	1	-	0	0	1	1	1	0	1	400138
rPt-505761	-	82.869	97.619	0.302	0	0	1	0	1	0	0	0	0	0	0	0	0	0	0	0	0	0	0	0	1	0	0	0	1	0	0	1	505761
rPt-505839	-	88.826	96.429	0.302	1	1	1	0	1	1	1	1	1	0	1	1	1	1	1	1	1	1	1	1	-	0	0	1	1	1	0	1	505839
rPt-506089	-	79.526	96.429	0.302	0	0	0	1	0	0	0	0	1	1	0	0	0	0	0	0	0	1	0	0	-	0	0	1	0	0	0	0	506089
rPt-506506	-	87.617	96.429	0.302	1	1	1	0	1	1	1	1	1	0	1	1	1	1	1	1	1	1	1	1	-	0	0	1	1	1	0	1	506506
rPt-507092	-	84.577	96.429	0.302	1	1	1	0	1	1	1	1	0	0	1	1	1	1	1	1	1	1	1	1	1	1	0	0	-	1	1	1	507092
rPt-507311	-	75.524	94.048	0.302	1	0	1	0	-	1	1	1	1	0	1	0	1	1	1	1	1	1	1	1	1	1	-	1	-	1	1	1	507311
rPt-507636	-	83.297	96.429	0.302	1	0	0	0	1	0	0	0	0	0	0	0	0	0	0	0	1	0	0	0	-	0	0	0	1	0	1	0	507636
rPt-509643	-	85.589	96.429	0.302	1	1	1	0	1	1	0	1	1	1	0	1	1	1	1	0	1	1	1	1	1	1	1	-	1	1	0	1	509643
rPt-390333	-	82.629	88.095	0.305	1	0	1	1	1	1	1	1	0	0	1	1	1	1	1	1	1	1	1	1	0	-	-	1	1	1	0	1	390333
wPt-6314	-	82.142	95.238	0.306	1	1	0	1	1	1	1	1	0	0	1	1	1	1	1	1	1	0	1	1	1	0	0	1	1	1	1	-	305762
rPt-4583	-	80.311	96.429	0.306	1	1	1	1	1	0	0	1	0	1	1	1	1	1	1	0	1	1	1	1	1	1	1	1	1	1	1	0	347640
rPt-389999	-	80.306	95.238	0.306	0	0	1	0	0	1	0	0	0	0	1	0	0	0	0	0	0	0	0	0	-	1	1	0	0	0	0	0	389999
rPt-390344	-	81.566	96.429	0.306	0	0	0	1	0	0	1	0	1	0	0	1	0	0	0	0	0	0	0	0	0	0	0	0	0	0	1	0	390344
rPt-400256	-	74.427	96.429	0.306	1	1	0	1	1	1	1	1	1	0	0	1	1	1	1	1	1	1	1	1	0	0	1	1	1	1	1	1	400256
rPt-400703	-	80.665	95.238	0.306	1	0	0	0	0	0	0	0	1	0	0	0	0	0	0	0	0	0	1	0	1	0	1	0	-	0	0	0	400703
rPt-401845	-	85.78	96.429	0.306	1	1	1	0	1	1	0	1	1	1	1	0	1	1	1	1	1	1	0	1	1	0	0	1	1	1	1	1	401845
rPt-402530	-	62.782	95.238	0.306	0	0	0	0	1	0	0	0	0	0	0	0	1	0	0	0	0	0	-	0	0	0	0	1	1	0	0	1	402530
rPt-411330	-	81.853	96.429	0.306	0	0	0	1	0	0	1	0	0	0	1	0	0	0	0	1	0	0	0	0	0	0	0	1	0	0	0	0	411330
rPt-411373	-	80.478	96.429	0.306	1	1	0	1	1	0	1	1	0	1	1	1	1	0	1	0	1	1	1	1	1	1	1	1	1	1	1	1	411373
rPt-505654	-	78.56	96.429	0.306	1	1	1	1	1	1	0	1	1	1	0	1	0	1	1	1	1	0	1	1	0	1	1	1	1	1	1	1	505654
rPt-506066	-	83.344	95.238	0.306	0	-	0	0	0	0	1	0	0	0	0	0	0	0	0	1	0	1	0	0	0	0	0	1	0	0	1	0	506066
rPt-507554	-	83.286	96.429	0.306	0	0	1	0	1	0	0	0	0	0	0	0	0	0	0	0	0	0	0	0	1	0	0	0	1	0	0	1	507554
rPt-508772	-	72.137	95.238	0.306	0	1	1	0	-	1	1	1	1	1	1	1	1	1	1	1	1	1	1	1	0	1	0	1	0	1	1	1	508772
tPt-513689	-	81.233	96.429	0.306	1	1	0	1	1	0	1	1	1	1	1	1	1	1	1	0	1	1	1	1	0	0	1	1	1	1	1	1	513689
tPt-514139	-	80.287	95.238	0.306	1	0	1	0	0	0	-	0	0	1	0	0	0	1	0	0	1	0	0	0	0	0	0	0	0	0	1	0	514139
tPt-514244	-	76.578	95.238	0.306	0	1	1	1	1	1	1	0	0	1	1	1	1	1	0	-	0	1	1	1	1	1	1	1	1	1	1	1	514244
tPt-514336	-	86.109	95.238	0.306	1	1	1	-	1	1	1	1	0	1	1	1	1	1	1	1	1	0	1	0	0	1	1	1	1	0	1	1	514336
rPt-411376	-	77.59	85.714	0.31	1	1	1	1	1	1	0	1	-	0	1	1	1	1	1	1	1	0	1	1	0	1	1	-	1	1	-	1	411376
wPt-344113	-	86.995	95.238	0.311	0	0	0	0	1	0	0	1	0	0	0	0	0	0	0	0	0	0	0	1	0	0	0	0	1	1	0	0	344113
tPt-8051	-	77.165	91.667	0.311	1	1	1	0	1	0	-	1	1	1	1	1	0	1	1	-	1	1	1	1	0	1	1	1	-	1	1	1	348380
rPt-390571	-	84.831	94.048	0.311	0	0	0	0	0	1	1	0	1	0	0	0	0	0	0	0	0	0	0	0	0	0	1	-	0	0	0	1	390571
rPt-399999	-	83.77	94.048	0.311	1	1	1	1	1	0	0	1	0	1	0	1	1	1	1	1	1	1	1	1	1	1	0	1	1	1	1	-	399999
rPt-505182	-	77.145	94.048	0.311	1	1	1	1	1	0	0	1	0	1	1	1	1	1	1	0	1	1	1	1	-	1	1	1	1	1	1	0	505182
rPt-507936	-	79.283	95.238	0.311	0	0	0	1	0	0	1	0	1	0	0	0	0	0	0	1	0	0	0	0	1	0	0	0	0	0	0	0	507936
rPt-509045	-	82.465	95.238	0.311	1	0	0	1	0	0	0	1	0	0	0	0	0	0	1	0	0	0	0	0	0	0	0	0	0	0	0	1	509045
tPt-0170	-	68.552	94.048	0.315	0	0	0	1	0	0	1	0	0	0	0	0	0	0	0	0	0	0	1	0	0	1	0	0	0	0	1	0	349460
rPt-389953	-	72.722	90.476	0.315	1	1	1	0	1	0	-	1	1	1	1	1	1	0	1	0	-	1	1	1	1	0	-	1	1	1	1	1	389953
rPt-399714	-	78.179	91.667	0.315	0	0	0	0	-	0	1	0	1	1	0	0	0	0	0	1	0	0	1	0	0	0	0	0	-	0	0	0	399714
rPt-399794	-	78.679	91.667	0.315	1	1	1	1	0	1	1	1	1	1	1	1	-	0	1	1	1	1	0	0	1	1	1	1	-	0	1	1	399794
rPt-505773	-	77.702	92.857	0.315	0	0	1	0	0	1	0	0	0	0	0	-	0	0	0	1	0	0	0	0	1	0	1	0	0	0	0	0	505773
rPt-505811	-	77.783	94.048	0.315	0	0	0	1	0	0	1	0	0	0	1	0	0	0	0	1	0	0	0	0	0	0	0	1	0	0	0	0	505811
rPt-506024	-	75.587	92.857	0.315	0	0	-	0	0	0	1	0	1	0	0	0	0	0	0	1	0	0	0	0	1	0	0	0	0	0	0	1	506024
rPt-506501	-	74.046	94.048	0.315	0	1	1	0	0	1	1	1	1	1	1	1	1	1	1	1	1	1	1	1	0	1	0	1	0	1	1	1	506501
rPt-507997	-	79.139	94.048	0.315	1	1	0	1	0	1	0	1	1	1	1	1	1	1	1	1	0	1	1	1	1	1	0	1	0	1	1	1	507997
rPt-508131	-	74.538	91.667	0.315	0	1	0	0	0	0	0	0	0	-	1	1	1	0	0	0	0	0	0	0	0	0	0	0	0	0	-	1	508131
rPt-509452	-	74.363	94.048	0.315	0	0	1	0	1	0	0	0	0	0	0	0	0	0	0	0	0	0	0	0	1	0	0	0	1	0	0	1	509452
tPt-513778	-	77.209	89.286	0.315	0	0	1	1	1	1	1	1	1	0	1	1	-	1	-	1	0	1	1	1	-	0	1	-	1	1	1	1	513778
wPt-2317	-	78.739	89.286	0.32	1	1	1	1	0	1	1	0	1	1	1	1	1	0	1	1	1	1	1	1	1	1	-	-	0	1	-	1	376358
rPt-399275	-	88.234	98.81	0.32	1	1	1	1	1	1	1	1	1	0	0	1	0	0	1	1	1	0	1	1	0	1	1	1	1	1	1	1	399275
rPt-399468	-	86.303	98.81	0.32	1	1	1	1	0	1	1	1	0	1	1	1	1	0	1	1	1	1	1	1	1	1	1	0	0	1	0	1	399468
rPt-400896	-	91.092	98.81	0.32	1	1	1	0	1	1	1	1	0	0	1	1	1	1	1	1	1	1	0	1	1	1	0	0	1	1	1	1	400896
rPt-507111	-	75.945	92.857	0.32	1	1	1	0	1	1	1	1	1	1	1	1	1	0	1	1	1	1	1	1	1	0	0	1	1	1	0	1	507111
rPt-507133	-	86.68	97.619	0.32	1	0	0	0	0	0	0	0	1	0	0	-	0	0	0	0	0	0	1	0	1	0	1	0	0	0	0	0	507133
rPt-507199	-	71.789	91.667	0.32	1	-	1	0	1	1	0	1	1	1	1	1	1	1	1	0	1	0	1	1	0	1	0	1	1	1	1	1	507199
rPt-507890	-	82.119	97.619	0.32	1	1	1	0	-	0	0	1	1	1	1	1	1	1	1	0	1	1	1	1	0	1	1	1	1	1	1	1	507890
rPt-508076	-	95.231	98.81	0.32	0	0	0	1	1	1	1	0	0	0	0	0	0	0	0	1	0	0	0	0	0	0	0	0	1	0	0	0	508076
rPt-509441	-	85.8	98.81	0.32	1	1	1	0	1	1	1	1	0	0	1	1	1	1	1	1	1	1	0	1	1	1	0	0	1	1	1	1	509441
tPt-513220	-	87.333	98.81	0.32	1	1	1	1	1	1	1	1	1	0	0	1	0	0	1	1	1	0	1	1	0	1	1	1	1	1	1	1	513220
rPt-505700	-	86.57	97.619	0.324	1	1	1	0	1	1	0	1	1	1	1	0	1	1	1	1	1	1	0	1	1	0	0	1	1	1	1	1	505700
rPt-508788	-	80.616	97.619	0.324	0	0	0	0	1	0	0	0	0	0	0	0	0	1	0	0	0	0	0	1	0	1	0	0	1	1	0	0	508788
tPt-513769	-	81.382	96.429	0.324	0	1	1	0	1	1	1	1	1	1	1	1	1	0	1	-	1	1	1	1	1	0	0	1	1	1	0	1	513769
wPt-3876	-	78.27	88.095	0.325	0	0	0	0	0	0	0	0	0	-	1	0	1	-	0	0	0	-	1	0	1	1	0	0	0	0	0	0	374339
rPt-402672	-	73.214	90.476	0.325	1	1	0	1	1	0	1	1	1	1	0	1	1	0	1	0	1	1	1	1	-	1	0	1	1	1	1	1	402672
rPt-410937	-	75.926	91.667	0.325	0	0	1	0	1	0	0	0	0	0	0	0	0	0	0	0	0	0	0	0	1	0	0	0	1	0	0	1	410937
rPt-507218	-	78.647	91.667	0.325	1	1	1	1	0	1	1	1	0	0	1	1	0	1	1	1	1	0	0	1	1	1	1	1	0	1	1	1	507218
rPt-507532	-	75.038	91.667	0.325	1	0	1	1	1	1	1	1	0	0	1	0	1	1	1	1	1	1	0	1	1	0	1	1	1	1	1	0	507532
tPt-7959	-	70.659	96.429	0.329	1	1	0	1	1	1	1	1	1	1	1	1	1	1	1	1	1	0	0	1	1	1	0	1	1	1	0	0	348159
rPt-399848	-	83.458	94.048	0.329	1	1	0	0	1	1	0	1	1	1	1	1	1	0	1	-	1	1	1	1	1	1	0	-	1	1	1	1	399848
rPt-505789	-	73.962	96.429	0.329	1	1	1	1	1	1	1	1	1	1	0	0	0	1	1	1	1	0	1	1	0	1	1	1	1	1	1	0	505789
rPt-508198	-	85.229	94.048	0.329	1	1	0	0	1	1	1	1	1	1	1	1	1	0	1	1	1	1	1	1	-	0	-	1	1	1	0	1	508198
rPt-509314	-	79.595	96.429	0.329	1	1	0	0	1	1	0	1	1	1	1	1	1	0	1	0	1	1	0	1	1	1	1	1	1	1	1	1	509314
tPt-514195	-	74.969	94.048	0.329	0	0	0	1	0	1	0	0	0	0	0	0	-	0	0	0	1	1	1	0	-	0	0	0	0	0	0	0	514195
tPt-2796	-	85.032	95.238	0.334	1	1	1	0	1	1	0	1	1	1	0	1	0	1	1	1	1	1	1	1	1	1	0	0	1	1	1	1	348004
rPt-390442	-	84.096	95.238	0.334	0	1	0	1	0	0	0	0	0	0	1	0	0	0	0	0	0	1	0	0	0	0	1	0	0	0	1	0	390442
rPt-506194	-	71.883	94.048	0.334	1	1	1	1	1	1	1	1	1	1	0	0	0	1	1	1	1	0	1	1	0	1	1	-	1	1	1	0	506194
rPt-506274	-	82.454	95.238	0.334	0	1	0	0	0	0	0	0	0	0	1	0	0	0	0	0	0	1	1	0	0	1	0	0	0	0	1	0	506274
rPt-507896	-	74.692	94.048	0.334	1	1	1	0	1	1	0	1	1	1	1	-	1	1	1	0	1	0	1	1	0	1	0	1	1	1	1	1	507896
tPt-513596	-	79.167	94.048	0.334	-	0	0	1	0	0	0	0	0	1	0	0	0	1	0	0	0	0	0	0	0	1	1	0	0	0	1	0	513596
wPt-8362	-	89.387	100	0.337	0	0	0	0	0	0	1	0	0	0	0	0	1	0	1	0	0	0	0	1	0	0	0	0	0	1	0	1	343507
rPt-7557	-	90.987	100	0.337	1	1	1	0	1	1	0	1	1	1	1	1	0	1	1	0	1	1	0	1	0	1	1	1	1	1	1	1	346624
rPt-5523	-	91.44	100	0.337	0	0	0	0	0	1	0	0	1	0	0	0	1	0	0	0	0	0	0	1	1	0	0	0	0	1	0	0	346697
rPt-3998	-	95.387	100	0.337	1	1	1	0	1	0	0	1	1	1	0	1	1	1	1	0	1	1	1	1	1	1	1	0	1	1	1	1	346921
rPt-389917	-	90.537	100	0.337	0	0	0	1	1	1	1	0	0	0	0	0	0	0	0	1	0	0	0	0	0	0	0	0	1	0	0	0	389917
rPt-401029	-	91.99	100	0.337	1	1	1	1	0	1	1	1	0	1	1	1	1	0	1	1	1	1	1	1	1	1	1	0	0	1	0	1	401029
rPt-402601	-	89.606	100	0.337	1	1	0	1	1	0	0	1	1	1	1	1	1	0	1	1	1	0	1	1	1	1	1	1	1	1	0	1	402601
rPt-410992	-	92.814	100	0.337	1	1	1	1	1	1	0	1	1	1	0	1	1	1	1	0	1	0	0	1	1	1	1	1	1	1	0	1	410992
rPt-505435	-	77.633	100	0.337	1	1	0	1	1	1	1	1	1	1	1	1	1	1	1	1	1	0	0	1	1	1	0	1	1	1	0	0	505435
rPt-505564	-	91.906	100	0.337	1	1	1	0	1	1	0	1	1	1	0	1	0	1	1	1	1	1	1	1	1	1	0	0	1	1	1	1	505564
rPt-505936	-	88.647	100	0.337	0	1	1	0	1	1	1	1	1	1	1	1	1	0	1	1	1	1	1	1	1	0	0	1	1	1	0	1	505936
rPt-506023	-	86.221	100	0.337	1	1	1	1	1	0	1	1	0	1	1	1	0	1	1	1	1	1	1	1	0	1	0	1	1	1	0	1	506023
rPt-507202	-	87.424	100	0.337	1	1	0	1	1	0	0	1	1	1	1	1	1	0	1	1	1	0	1	1	1	1	1	1	1	1	0	1	507202
rPt-507326	-	87.327	100	0.337	0	1	0	0	0	0	0	0	0	0	1	0	0	0	0	0	0	1	1	0	0	1	0	0	0	0	1	0	507326
rPt-507498	-	89.16	100	0.337	1	1	0	1	1	0	0	1	1	1	1	1	1	0	1	1	1	0	1	1	1	1	1	1	1	1	0	1	507498
rPt-507550	-	86.582	100	0.337	1	1	1	1	0	1	1	1	1	1	1	1	1	1	1	1	1	1	0	0	1	1	1	1	0	0	0	1	507550
rPt-508124	-	92.792	100	0.337	1	1	0	1	1	0	0	1	1	1	1	1	1	0	1	1	1	0	1	1	1	1	1	1	1	1	0	1	508124
rPt-508323	-	89.49	100	0.337	0	0	0	1	0	0	0	0	0	0	0	1	0	1	0	0	0	0	1	0	0	1	1	0	0	0	0	0	508323
rPt-508460	-	89.347	100	0.337	0	0	0	1	0	0	0	0	0	0	0	1	0	1	0	0	0	0	1	0	0	1	1	0	0	0	0	0	508460
rPt-508904	-	93.486	100	0.337	1	1	1	0	1	1	0	1	0	1	0	1	1	1	1	0	1	1	1	1	1	1	1	0	1	1	1	1	508904
rPt-509154	-	93.384	100	0.337	0	1	1	1	0	1	1	0	1	1	1	1	1	1	1	1	0	1	1	1	1	1	1	0	0	1	1	1	509154
rPt-509725	-	95.4	100	0.337	1	1	1	1	1	1	0	1	1	1	1	1	1	1	1	0	1	0	0	1	1	0	1	1	1	1	0	1	509725
tPt-513392	-	89.828	100	0.337	0	0	0	0	1	0	0	0	0	0	0	0	0	0	0	0	0	0	1	1	0	0	0	0	1	1	1	0	513392
tPt-513992	-	93.128	100	0.337	1	0	1	1	1	1	1	1	1	0	0	1	1	1	1	1	1	1	0	1	1	0	1	1	1	1	1	0	513992
tPt-514058	-	93.688	100	0.337	1	1	1	1	0	1	1	1	1	1	0	1	0	0	1	1	1	1	1	1	1	1	1	1	0	1	0	1	514058
tPt-514206	-	90.921	100	0.337	0	1	0	1	1	0	1	1	0	1	1	1	1	1	1	0	1	1	1	1	0	1	1	1	1	1	1	1	514206
tPt-514339	-	92.67	100	0.337	1	1	1	0	1	0	0	1	1	1	0	1	1	1	1	0	1	1	1	1	1	1	1	0	1	1	1	1	514339
rPt-400847	-	69.725	90.476	0.338	1	1	1	1	0	-	1	-	1	1	1	1	-	1	0	1	0	0	1	1	1	1	1	1	0	1	1	0	400847
rPt-505542	-	83.518	91.667	0.338	0	0	0	0	1	1	0	-	1	0	0	0	0	0	0	0	0	0	0	1	-	0	0	0	1	1	0	0	505542
rPt-505890	-	77.033	94.048	0.338	0	1	0	1	1	1	1	1	1	1	0	1	1	1	1	1	1	1	1	1	0	0	1	1	1	1	0	1	505890
tPt-512878	-	80.414	91.667	0.338	1	1	1	0	1	1	-	1	0	0	1	1	1	1	1	1	1	-	1	1	0	1	1	0	1	1	0	1	512878
tPt-514282	-	78.185	92.857	0.338	0	0	0	1	0	-	0	0	0	0	0	1	0	0	0	0	1	0	0	0	0	1	1	0	0	0	1	0	514282
rPt-9856	-	87.738	98.81	0.341	0	1	0	1	0	0	0	0	0	0	1	0	0	0	0	0	0	1	0	0	0	0	1	0	0	0	1	0	346779
rPt-5403	-	86.388	98.81	0.341	0	1	0	1	0	0	0	0	0	0	1	0	0	0	0	0	0	1	0	0	0	0	1	0	0	0	1	0	347114
rPt-390292	-	86.148	98.81	0.341	1	0	0	0	0	0	0	0	1	1	1	0	0	0	0	0	0	0	1	0	0	0	1	0	0	0	0	0	390292
rPt-400297	-	88.22	98.81	0.341	1	1	1	1	1	0	0	1	0	1	0	1	1	1	1	1	1	1	1	1	1	1	0	1	1	1	1	0	400297
rPt-401046	-	87.707	98.81	0.341	1	1	1	1	1	0	0	1	0	1	0	1	1	1	1	1	1	1	1	1	1	1	0	1	1	1	1	0	401046
rPt-506172	-	87.681	97.619	0.341	1	-	0	1	1	1	1	0	1	1	1	1	0	0	0	1	0	1	1	1	1	1	1	1	1	1	1	1	506172
rPt-506188	-	91.198	98.81	0.341	1	1	1	1	1	1	1	1	1	0	0	1	0	0	1	1	1	0	1	1	0	1	1	1	1	1	1	1	506188
rPt-507840	-	86.974	98.81	0.341	0	0	0	1	1	1	1	0	0	0	0	0	0	0	0	1	0	0	0	0	0	0	0	0	1	0	0	0	507840
rPt-509168	-	85.017	97.619	0.341	1	1	1	1	1	0	1	-	0	1	0	1	0	1	1	1	0	0	1	1	1	1	1	1	1	1	1	1	509168
tPt-513892	-	87.016	98.81	0.341	1	1	1	1	1	1	1	1	1	0	0	1	0	0	1	1	1	0	1	1	0	1	1	1	1	1	1	1	513892
wPt-8373	-	76.382	90.476	0.343	-	0	1	-	0	1	0	1	1	1	1	0	1	1	1	0	1	1	1	1	1	1	1	1	0	1	1	1	120571
tPt-8051	-	78.427	90.476	0.343	1	1	1	0	1	0	0	1	1	1	1	1	0	1	1	0	-	1	1	1	0	1	1	1	1	-	1	1	348380
wPt-8875	-	73.374	90.476	0.343	0	1	0	0	0	0	1	1	0	0	0	0	1	0	0	0	0	-	0	-	0	1	0	0	0	0	0	0	378547
wPt-9316	-	75.678	90.476	0.343	1	1	1	1	0	1	0	0	1	1	-	1	1	-	1	1	1	0	1	1	1	1	1	1	0	1	1	1	379307
rPt-389538	-	70.224	91.667	0.343	1	1	1	1	1	1	1	-	1	1	0	0	0	1	1	1	1	0	1	1	0	1	1	1	1	1	1	0	389538
rPt-402554	-	72.204	90.476	0.343	-	1	1	1	0	1	1	1	1	1	1	1	1	1	1	1	1	1	0	0	1	1	1	1	0	-	0	1	402554
rPt-509197	-	78.876	91.667	0.343	0	1	1	1	1	0	1	0	1	1	1	1	1	1	1	1	1	0	1	1	0	-	1	1	1	1	0	1	509197
rPt-509417	-	75.876	91.667	0.343	1	-	1	0	0	0	0	1	0	1	0	0	1	0	0	0	0	0	1	0	0	0	0	0	0	0	0	0	509417
tPt-512908	-	78.06	88.095	0.343	-	1	1	-	1	0	1	0	1	1	1	1	1	1	1	-	0	0	1	1	-	1	1	0	1	1	1	1	512908
rPt-2888	-	87.922	97.619	0.346	1	0	0	0	0	0	0	0	1	0	1	0	0	0	1	0	0	0	0	0	0	1	0	0	0	0	1	0	346672
tPt-1411	-	81.724	96.429	0.346	1	1	1	1	1	1	1	1	0	1	1	1	1	0	1	1	1	1	0	0	1	1	1	0	-	0	1	1	348985
rPt-389261	-	88.525	97.619	0.346	0	0	0	0	0	0	1	1	0	0	0	0	0	0	1	0	0	0	1	0	1	1	0	0	0	0	0	0	389261
rPt-390590	-	88.568	97.619	0.346	0	0	1	1	0	0	0	0	0	0	0	0	0	0	0	0	0	0	0	0	1	0	1	0	0	0	1	1	390590
rPt-399308	-	88.601	96.429	0.346	1	1	0	0	1	1	0	1	-	1	1	1	1	0	1	0	1	1	0	1	1	1	1	1	1	1	1	1	399308
rPt-400371	-	79.865	97.619	0.346	1	0	1	1	1	1	1	1	0	0	1	1	1	1	1	1	1	1	1	1	0	0	1	1	1	1	0	1	400371
rPt-401699	-	81.811	96.429	0.346	1	0	1	1	1	1	1	1	0	0	1	1	1	1	1	1	1	1	1	1	0	0	1	-	1	1	0	1	401699
rPt-410845	-	89.699	96.429	0.346	1	0	1	1	1	1	1	1	1	0	1	0	0	1	0	1	1	1	1	1	1	1	1	-	1	1	1	0	410845
rPt-411299	-	85.134	97.619	0.346	1	1	1	1	1	0	1	1	0	1	0	1	0	1	1	1	0	0	1	1	1	1	1	1	1	1	1	1	411299
rPt-506500	-	84.032	97.619	0.346	1	1	1	1	1	0	1	1	0	1	0	1	0	1	1	1	0	0	1	1	1	1	1	1	1	1	1	1	506500
rPt-507687	-	86.709	96.429	0.346	1	1	1	0	0	1	1	1	1	1	1	1	0	1	1	1	1	1	0	1	0	1	0	1	-	1	1	1	507687
rPt-508512	-	87.869	97.619	0.346	1	0	0	1	0	0	1	1	0	0	0	0	0	0	1	1	1	0	0	0	0	0	0	0	0	0	0	0	508512
rPt-508726	-	85.12	96.429	0.346	1	0	1	0	1	1	1	-	1	0	1	0	1	1	0	1	1	1	1	1	1	1	0	1	1	1	1	1	508726
rPt-509244	-	90.104	96.429	0.346	1	1	0	1	1	0	1	1	1	1	0	1	0	1	1	1	1	-	1	1	0	1	1	1	1	1	0	1	509244
rPt-509512	-	84.687	97.619	0.346	1	1	1	1	1	0	1	1	0	1	1	1	0	1	1	1	1	1	1	1	0	1	0	1	1	1	0	1	509512
tPt-512937	-	85.481	96.429	0.346	0	0	-	0	0	1	1	0	0	0	1	0	1	0	0	0	0	0	0	0	1	0	0	0	0	0	0	1	512937
tPt-513165	-	87.762	97.619	0.346	0	0	0	0	1	0	0	1	1	0	0	0	0	0	0	0	1	0	0	0	0	0	0	0	1	0	1	0	513165
tPt-513184	-	91.335	97.619	0.346	1	1	1	1	1	0	1	0	0	1	1	0	1	1	1	0	0	1	1	1	1	1	1	1	1	1	1	1	513184
rPt-401254	-	78.806	90.476	0.348	1	-	0	1	1	0	1	1	1	1	0	1	1	0	1	0	1	1	1	1	1	1	0	1	1	1	1	1	401254
rPt-401491	-	75.359	88.095	0.348	0	1	0	0	0	0	0	0	0	-	1	1	1	0	0	0	0	0	0	0	0	0	-	0	0	-	1	1	401491
rPt-402212	-	79.148	91.667	0.348	0	0	1	0	1	0	0	0	0	0	0	0	0	0	0	0	0	0	0	0	1	0	0	0	1	0	0	1	402212
rPt-505840	-	80.231	88.095	0.348	0	1	0	-	1	1	1	1	1	-	1	1	1	1	1	0	1	1	1	0	1	1	-	1	1	0	1	1	505840
rPt-506392	-	75.202	88.095	0.348	-	1	0	0	1	1	-	1	1	1	1	1	1	0	1	1	1	1	1	1	-	0	0	1	1	1	0	1	506392
rPt-6661	-	79.896	94.048	0.35	1	0	-	1	1	1	1	0	1	1	1	1	1	1	1	1	1	0	0	1	0	0	1	-	1	1	1	1	347698
rPt-401960	-	84.931	95.238	0.35	1	1	0	1	0	0	1	1	1	1	1	1	1	0	1	1	1	1	1	1	1	1	1	0	-	1	0	1	401960
rPt-402205	-	77.418	94.048	0.35	-	1	0	1	1	-	1	1	1	0	1	1	0	1	1	1	0	1	1	1	0	1	0	1	1	1	1	1	402205
rPt-506039	-	83.485	96.429	0.35	1	1	1	1	1	0	1	1	0	1	0	1	0	1	1	1	0	0	1	1	1	1	1	1	1	1	1	1	506039
rPt-506994	-	87.517	96.429	0.35	1	0	0	0	1	0	0	0	0	0	0	1	0	0	1	0	0	0	0	0	1	0	0	0	1	0	0	1	506994
rPt-506299	-	79.124	84.524	0.353	-	0	1	0	-	1	1	1	1	0	1	0	1	1	1	1	1	1	1	1	-	1	0	1	-	1	-	1	506299
tPt-6200	-	87.278	94.048	0.355	0	-	0	1	0	0	1	0	0	0	0	0	0	0	0	1	0	1	0	0	0	0	1	0	0	0	1	0	348429
rPt-398800	-	85.754	94.048	0.355	1	0	1	1	1	1	0	1	0	1	0	1	1	1	1	1	1	1	1	1	1	1	0	-	1	1	0	0	398800
rPt-400216	-	74.168	91.667	0.355	-	1	1	1	1	1	-	1	1	1	0	1	0	1	1	0	1	0	1	1	1	1	1	1	-	1	1	0	400216
rPt-400226	-	84.907	95.238	0.355	1	1	1	1	1	1	0	1	1	1	1	1	1	1	1	0	1	0	0	1	1	0	1	1	1	1	0	1	400226
rPt-400512	-	81.759	94.048	0.355	1	1	1	1	0	0	1	1	1	1	1	1	1	1	1	1	1	1	0	0	-	1	1	1	0	0	0	1	400512
rPt-400825	-	77.448	92.857	0.355	1	1	1	1	0	1	1	1	0	0	1	1	0	1	1	1	1	1	0	1	-	1	1	-	0	1	1	1	400825
rPt-400990	-	84.259	92.857	0.355	-	1	0	1	1	-	1	1	1	0	1	1	0	1	1	1	0	1	1	1	0	1	0	1	1	1	1	1	400990
rPt-402337	-	83.298	92.857	0.355	1	1	0	1	1	0	1	1	1	-	-	1	0	1	1	1	1	1	1	1	0	1	0	1	1	1	1	0	402337
rPt-402475	-	82.221	94.048	0.355	1	1	1	1	1	0	1	1	0	1	0	1	0	1	1	1	0	0	1	1	1	1	-	1	1	1	1	1	402475
rPt-402552	-	80.469	94.048	0.355	1	1	1	1	1	0	1	1	0	1	0	1	0	1	1	1	0	0	1	1	1	1	-	1	1	1	1	1	402552
rPt-411180	-	81.885	95.238	0.355	1	1	1	1	0	1	0	0	1	1	1	1	1	1	1	1	1	1	1	0	0	1	1	1	0	0	1	1	411180
rPt-507500	-	79.969	92.857	0.355	1	1	1	0	1	1	1	0	0	1	1	1	1	1	1	0	1	1	-	1	-	0	0	1	1	1	1	1	507500
rPt-508866	-	77.09	92.857	0.355	0	-	0	0	0	0	1	0	0	0	1	0	0	0	0	1	0	1	0	0	0	0	0	1	0	-	1	0	508866
rPt-509345	-	78.025	94.048	0.355	1	0	1	1	1	1	1	1	0	0	1	1	1	-	1	1	1	1	1	1	0	0	1	1	1	1	0	1	509345
wPt-304695	-	79.297	92.857	0.36	0	0	0	0	0	0	1	0	1	0	1	0	0	0	1	0	0	0	1	0	0	0	-	0	0	0	0	1	304695
wPt-9572	-	80.536	92.857	0.36	1	0	1	1	1	1	1	0	1	0	-	1	0	1	1	1	1	1	0	1	1	1	1	1	1	1	1	0	310475
rPt-3699	-	80.392	94.048	0.36	1	0	0	0	0	0	0	0	1	0	1	0	0	0	1	0	0	0	0	0	0	1	0	0	0	0	1	0	346940
rPt-389498	-	85.338	94.048	0.36	0	0	0	0	0	0	0	0	0	0	1	0	1	0	0	0	0	1	0	1	1	0	0	0	0	1	0	0	389498
rPt-398598	-	74.893	92.857	0.36	0	0	-	0	1	0	0	1	1	0	0	0	0	0	0	0	1	0	0	0	0	1	0	0	1	0	0	0	398598
rPt-398631	-	77.887	92.857	0.36	0	0	0	0	0	1	0	0	0	1	1	0	1	0	0	0	0	0	0	0	1	0	0	1	0	-	0	0	398631
rPt-509088	-	80.836	92.857	0.36	1	1	1	1	-	0	0	1	0	1	0	1	1	1	1	1	1	1	1	1	1	1	0	1	1	1	1	0	509088
rPt-509560	-	81.929	92.857	0.36	0	1	0	0	1	0	1	1	1	1	1	1	1	0	1	0	1	1	1	1	1	1	1	1	-	1	1	1	509560
tPt-513201	-	84.462	94.048	0.36	1	1	1	1	1	0	0	1	1	1	1	1	1	1	1	0	1	0	0	1	0	1	1	1	1	1	0	1	513201
tPt-513657	-	80.164	91.667	0.36	1	0	0	0	0	1	0	0	0	0	1	0	1	0	0	0	0	0	-	0	1	-	0	1	0	0	0	0	513657
rPt-389457	-	90.597	98.81	0.361	1	1	0	1	1	0	1	1	1	1	0	1	0	1	1	1	1	0	1	1	0	1	1	1	1	1	0	1	389457
rPt-399290	-	87.756	98.81	0.361	1	0	1	1	1	1	1	1	1	0	1	0	0	1	0	1	1	1	1	1	1	1	1	0	1	1	1	0	399290
rPt-401346	-	94.289	98.81	0.361	0	1	1	0	0	1	0	0	1	1	1	0	1	1	1	1	1	1	1	1	1	1	1	1	0	1	1	1	401346
rPt-506666	-	83.501	97.619	0.361	-	1	1	0	1	1	1	1	1	1	1	1	1	0	1	1	1	1	1	1	0	0	0	1	1	1	0	1	506666
rPt-508713	-	88.024	98.81	0.361	0	1	0	1	1	1	1	1	1	1	0	0	1	1	1	1	1	1	1	1	0	0	1	1	1	1	0	1	508713
rPt-508776	-	91.43	97.619	0.361	1	0	0	0	0	1	0	-	1	0	0	0	0	1	0	0	0	1	0	0	1	0	0	0	0	0	0	0	508776
tPt-513374	-	89.677	98.81	0.361	1	1	1	1	1	1	1	1	1	1	1	1	0	0	0	1	1	1	1	0	1	1	1	1	1	0	0	0	513374
rPt-389722	-	78.862	89.286	0.365	1	1	1	1	1	0	1	-	0	1	0	1	0	1	-	1	0	0	1	1	1	1	-	1	1	1	1	1	389722
rPt-390522	-	77.275	91.667	0.365	0	0	0	1	0	0	0	0	0	-	0	0	0	1	0	1	0	0	1	0	0	1	1	0	0	0	0	0	390522
rPt-400383	-	75.494	91.667	0.365	1	1	-	1	0	1	1	1	1	1	1	1	1	1	1	1	1	1	0	0	1	1	1	1	0	0	0	1	400383
rPt-507008	-	83.271	90.476	0.365	0	0	0	1	-	0	1	0	0	0	0	0	0	0	0	1	0	1	0	0	1	0	1	0	-	0	0	0	507008
rPt-508405	-	71.665	90.476	0.365	-	0	0	1	0	0	0	0	0	1	0	0	0	1	0	0	0	0	0	0	0	1	1	0	0	-	1	0	508405
rPt-508609	-	73.9	90.476	0.365	-	1	0	0	0	-	1	1	1	1	1	1	1	1	1	1	1	1	1	1	1	0	0	1	0	1	1	1	508609
rPt-509001	-	76.84	90.476	0.365	1	0	0	0	0	0	0	0	0	1	1	0	1	0	0	0	0	0	1	0	-	0	-	1	0	0	0	0	509001
rPt-389570	-	84.701	97.619	0.366	1	1	0	1	1	0	1	1	1	1	0	1	1	1	1	0	1	1	1	1	1	1	0	0	1	1	0	1	389570
rPt-398831	-	85.745	97.619	0.366	1	0	1	0	0	1	0	0	0	0	0	0	0	0	0	0	0	1	0	0	1	0	0	0	0	0	1	1	398831
rPt-401114	-	90.167	97.619	0.366	0	1	0	1	0	0	1	0	0	0	0	0	0	0	0	1	0	1	0	0	0	0	1	0	0	0	1	0	401114
rPt-402204	-	78.462	95.238	0.366	1	-	0	1	1	1	1	0	1	1	1	1	1	1	1	1	1	0	0	1	0	0	1	-	1	1	1	1	402204
rPt-509043	-	81.682	96.429	0.366	-	0	0	1	0	0	1	1	0	0	0	1	0	0	1	0	0	0	0	0	0	0	0	0	0	0	1	1	509043
wPt-6956	-	87.462	94.048	0.37	0	-	0	0	0	0	1	0	0	0	0	1	0	0	0	0	1	0	-	1	0	1	0	0	0	1	0	0	343995
rPt-3933	-	82.342	95.238	0.37	1	1	0	0	1	1	1	1	1	1	0	1	1	0	1	1	1	0	1	1	-	0	0	1	1	1	1	1	347901
tPt-7209	-	85.851	94.048	0.37	0	-	0	0	0	0	1	0	0	0	0	1	0	0	0	0	1	0	-	1	0	1	0	0	0	1	0	0	348145
rPt-389640	-	86.678	96.429	0.37	1	1	1	1	1	1	1	0	0	1	0	1	0	1	0	1	1	0	1	1	1	0	1	1	1	1	1	1	389640
rPt-390698	-	87.774	96.429	0.37	1	1	1	0	1	1	0	1	1	1	0	1	1	1	1	0	1	0	1	1	1	1	0	1	1	1	0	1	390698
rPt-398768	-	83.522	94.048	0.37	-	0	0	1	0	0	0	0	0	1	0	0	0	1	0	0	0	0	0	0	1	1	1	0	-	0	1	0	398768
rPt-399845	-	84.328	94.048	0.37	1	1	0	0	1	1	0	1	-	1	1	1	1	0	1	0	1	1	1	1	1	1	0	-	1	1	1	1	399845
rPt-400458	-	80.706	96.429	0.37	1	0	1	0	1	0	0	0	0	1	0	0	1	0	1	0	0	0	0	0	0	0	0	0	1	0	0	0	400458
rPt-401195	-	85.762	95.238	0.37	0	1	1	1	0	0	0	0	0	1	0	0	1	0	0	0	0	1	0	0	1	0	0	0	0	0	0	-	401195
rPt-402041	-	84.296	94.048	0.37	-	1	0	1	1	0	1	1	1	-	1	1	0	1	1	1	1	1	1	1	0	1	0	1	1	1	1	0	402041
rPt-402449	-	81.5	95.238	0.37	1	1	0	1	1	-	1	1	1	0	1	1	0	1	1	1	0	1	1	1	0	1	0	1	1	1	1	1	402449
rPt-505352	-	88.964	96.429	0.37	1	1	0	1	1	0	0	1	1	1	0	1	0	0	1	1	1	1	1	1	0	1	1	1	1	1	0	1	505352
rPt-505631	-	79.041	91.667	0.37	1	0	0	0	0	1	0	1	1	0	0	0	0	1	0	0	0	0	0	0	1	0	0	0	0	0	0	0	505631
rPt-507371	-	79.646	95.238	0.37	1	0	0	0	0	1	0	0	0	0	1	0	-	0	0	0	0	0	1	0	1	1	0	1	0	0	0	0	507371
tPt-512843	-	81.396	95.238	0.37	1	1	1	1	0	1	1	1	1	1	1	1	-	0	1	1	1	1	0	0	1	1	1	1	0	0	1	1	512843
wPt-9549	-	77.93	84.524	0.375	1	1	1	0	1	1	0	0	0	1	1	0	1	-	-	1	-	1	1	1	1	-	-	0	1	1	1	1	344367
wPt-5943	-	86.841	94.048	0.375	0	1	0	0	0	0	1	0	0	0	0	1	0	0	0	0	1	0	-	1	0	1	0	0	0	1	0	0	344922
rPt-7200	-	93.759	100	0.375	0	0	0	1	0	0	1	0	0	0	0	1	0	0	0	1	0	0	1	0	0	1	1	0	0	0	0	0	347296
tPt-2718	-	86.776	100	0.375	1	1	0	1	1	0	1	1	1	1	0	1	0	1	1	1	1	0	1	1	0	1	1	1	1	1	0	1	348158
tPt-1191	-	79.075	94.048	0.375	1	1	-	1	1	0	0	1	1	1	0	1	1	1	1	0	1	0	0	1	0	0	1	1	1	1	1	1	348744
rPt-389759	-	75.91	92.857	0.375	1	1	1	1	-	1	0	0	0	1	0	1	1	1	1	1	1	1	1	1	0	1	0	1	-	1	1	0	389759
rPt-389941	-	84.418	94.048	0.375	0	1	0	0	1	1	1	1	1	0	1	1	1	1	1	0	1	1	1	0	1	1	-	1	1	0	1	1	389941
rPt-390381	-	79.499	91.667	0.375	-	1	0	1	1	0	1	1	1	-	-	1	0	1	1	1	1	1	1	1	0	1	0	1	1	1	1	0	390381
rPt-390405	-	77.85	89.286	0.375	0	0	-	0	0	1	1	0	1	0	1	0	0	0	0	0	0	0	0	0	0	0	1	0	0	0	0	1	390405
rPt-390565	-	93.058	100	0.375	1	1	1	0	1	1	0	1	0	0	1	1	1	1	1	0	1	1	1	1	1	1	0	0	1	1	1	1	390565
rPt-390594	-	95.38	100	0.375	1	0	0	0	1	0	0	0	0	0	0	0	1	0	0	0	0	0	0	0	1	0	0	1	1	0	0	1	390594
rPt-398616	-	69.341	92.857	0.375	-	1	1	1	1	1	1	1	1	1	0	0	0	1	-	1	1	0	1	1	0	1	1	1	1	1	1	0	398616
rPt-399487	-	93.31	100	0.375	1	0	0	0	1	0	0	0	0	0	0	0	1	0	0	0	0	0	0	0	1	0	0	1	1	0	0	1	399487
rPt-400153	-	93.811	100	0.375	0	0	0	1	0	0	1	0	0	0	0	1	0	0	0	1	0	0	1	0	0	1	1	0	0	0	0	0	400153
rPt-400263	-	95.594	100	0.375	1	0	0	0	1	0	0	0	0	0	0	0	1	0	0	0	0	0	0	0	1	0	0	1	1	0	0	1	400263
rPt-400318	-	87.867	100	0.375	0	0	0	1	0	0	1	0	0	0	1	0	0	0	0	1	0	1	1	0	1	0	0	0	0	0	0	0	400318
rPt-400878	-	94.546	100	0.375	1	1	1	0	1	1	0	1	0	1	0	1	1	1	1	0	1	1	1	1	0	1	1	0	1	1	1	1	400878
rPt-400907	-	86.268	94.048	0.375	1	-	1	0	1	1	0	1	1	1	1	1	1	1	1	0	1	0	0	1	1	1	0	1	1	1	0	1	400907
rPt-401349	-	93.559	100	0.375	1	1	1	0	1	1	0	1	1	1	0	1	1	1	1	0	1	0	1	1	1	1	0	1	1	1	0	1	401349
rPt-401394	-	77.026	95.238	0.375	1	1	1	1	1	1	0	1	0	0	1	1	0	0	1	1	1	0	1	1	0	1	0	1	1	1	1	1	401394
rPt-401911	-	78.901	94.048	0.375	-	1	0	1	1	0	1	1	1	0	1	1	0	1	1	1	0	1	1	1	0	1	0	1	1	1	1	1	401911
rPt-402304	-	92.104	100	0.375	0	0	0	1	0	1	1	0	0	0	1	0	1	0	0	1	0	0	0	0	0	0	1	0	0	0	0	0	402304
rPt-402361	-	92.47	100	0.375	1	0	0	0	0	1	0	1	1	0	0	0	0	1	0	0	0	1	0	0	1	0	0	0	0	0	0	0	402361
rPt-402644	-	93.619	100	0.375	0	0	0	1	0	0	1	0	0	0	0	1	0	0	0	1	0	0	1	0	0	1	1	0	0	0	0	0	402644
rPt-410905	-	90.913	100	0.375	0	0	0	0	0	0	0	1	0	0	0	0	1	0	0	0	1	0	1	1	0	0	0	1	0	1	0	0	410905
rPt-411085	-	92.365	100	0.375	0	0	0	1	0	0	1	0	0	0	0	1	0	0	0	1	0	0	1	0	0	1	1	0	0	0	0	0	411085
rPt-411170	-	94.278	100	0.375	1	1	1	1	0	1	1	1	1	1	1	1	0	0	1	1	1	0	0	1	0	1	1	1	0	1	1	1	411170
rPt-411210	-	91.516	100	0.375	0	0	0	0	0	0	1	0	1	1	0	0	1	0	0	1	0	0	0	0	1	0	0	1	0	0	0	0	411210
rPt-411220	-	91.022	100	0.375	1	1	0	1	1	0	1	1	1	0	1	1	0	1	1	1	0	1	1	1	0	1	0	1	1	1	1	1	411220
rPt-411228	-	80.343	88.095	0.375	0	1	0	0	1	1	1	1	1	0	1	1	1	1	1	0	1	1	1	0	-	1	-	1	1	0	1	1	411228
rPt-411470	-	82.596	94.048	0.375	1	0	0	0	0	1	0	0	0	0	1	0	1	0	0	0	0	0	1	0	1	1	0	-	0	0	0	0	411470
rPt-411519	-	84.7	100	0.375	1	0	1	0	1	0	0	0	0	0	0	1	0	0	0	0	0	0	0	0	1	0	0	0	1	0	0	1	411519
rPt-505765	-	89.831	100	0.375	0	0	0	0	1	1	0	0	0	0	0	0	0	0	0	0	0	0	1	1	0	0	0	0	1	1	1	0	505765
rPt-505905	-	91.668	100	0.375	1	0	0	0	1	0	0	0	0	0	0	1	0	0	1	0	0	0	0	0	1	0	0	0	1	0	0	1	505905
rPt-505906	-	94.281	100	0.375	1	0	0	0	1	0	0	0	0	0	0	0	1	0	0	0	0	0	0	0	1	0	0	1	1	0	0	1	505906
rPt-506128	-	95.844	100	0.375	0	0	0	1	0	0	1	0	0	0	0	1	0	0	0	1	0	0	1	0	0	1	1	0	0	0	0	0	506128
rPt-506584	-	93.962	100	0.375	0	0	0	1	0	0	1	0	0	0	0	1	0	0	0	1	0	0	1	0	0	1	1	0	0	0	0	0	506584
rPt-506698	-	93.19	100	0.375	0	0	0	0	0	0	0	1	1	0	1	0	1	0	1	0	0	1	0	0	0	1	0	0	0	0	0	0	506698
rPt-506976	-	87.698	100	0.375	1	0	0	1	1	1	0	1	1	0	0	0	1	1	1	1	1	1	1	1	1	1	1	1	1	1	1	0	506976
rPt-507094	-	86.856	100	0.375	1	0	0	1	1	1	0	1	1	0	0	0	1	1	1	1	1	1	1	1	1	1	1	1	1	1	1	0	507094
rPt-507709	-	94.392	100	0.375	1	1	1	1	1	1	1	1	0	1	0	1	0	1	0	1	0	0	1	1	1	0	1	1	1	1	1	1	507709
rPt-508572	-	94.537	100	0.375	1	1	1	1	1	1	1	0	0	1	0	1	0	1	0	1	1	0	1	1	1	0	1	1	1	1	1	1	508572
rPt-509091	-	92.359	100	0.375	0	0	0	0	1	1	0	0	0	0	0	0	0	0	0	0	0	0	1	1	0	0	0	0	1	1	1	0	509091
tPt-513348	-	78.983	94.048	0.375	0	-	1	1	0	0	0	0	0	1	0	0	1	0	1	0	1	0	0	0	1	0	0	0	0	0	0	0	513348
tPt-513882	-	92.39	100	0.375	1	1	1	0	1	1	0	1	1	1	0	1	1	1	1	0	1	0	1	1	1	1	0	1	1	1	0	1	513882
wPt-2756	-	91.35	97.619	0.38	1	1	1	1	1	1	-	1	1	1	1	1	0	0	0	1	1	1	1	0	1	1	1	1	1	0	0	0	120228
wPt-343917	-	87.249	94.048	0.38	1	1	1	0	1	1	1	1	0	1	0	0	0	1	1	0	1	1	1	1	1	1	0	0	1	1	1	1	343917
tPt-3519	-	84.174	97.619	0.38	-	1	0	1	1	0	1	1	1	0	1	1	0	1	1	1	0	1	1	1	0	1	0	1	1	1	1	1	349227
rPt-398480	-	80.734	91.667	0.38	0	1	0	1	1	0	1	1	1	-	1	1	0	1	1	1	1	1	1	1	0	1	0	1	1	-	1	0	398480
rPt-398629	-	89.921	97.619	0.38	-	1	0	1	1	0	1	1	1	0	1	1	0	1	1	1	0	1	1	1	0	1	0	1	1	1	1	1	398629
rPt-399917	-	78.405	92.857	0.38	-	1	0	1	1	0	1	1	1	0	1	1	0	1	1	1	0	1	1	1	0	1	0	1	1	1	1	1	399917
rPt-400103	-	88.374	98.81	0.38	0	1	1	0	1	1	1	1	1	0	1	1	1	0	1	1	1	1	1	1	1	0	0	1	1	1	0	1	400103
rPt-400264	-	92.922	98.81	0.38	0	1	1	1	0	1	0	0	1	1	1	1	1	0	1	1	0	1	1	1	1	1	1	1	0	1	1	1	400264
rPt-400456	-	93.038	98.81	0.38	1	0	0	0	1	0	0	0	0	0	0	0	1	0	0	0	0	0	0	0	1	0	0	1	1	0	0	1	400456
rPt-400849	-	89.279	98.81	0.38	1	1	1	1	0	0	1	1	1	1	1	1	1	1	1	1	1	1	0	0	1	1	1	1	0	0	0	1	400849
rPt-401898	-	91.029	97.619	0.38	1	1	1	0	1	1	0	1	1	1	1	1	1	1	1	0	1	0	0	1	1	1	0	1	1	-	0	1	401898
rPt-402243	-	90.101	98.81	0.38	1	1	1	0	1	1	0	1	1	1	1	1	1	1	1	0	1	0	0	1	1	1	0	1	1	1	0	1	402243
rPt-411236	-	89.57	97.619	0.38	-	1	0	1	1	0	1	1	1	0	1	1	0	1	1	1	0	1	1	1	0	1	0	1	1	1	1	1	411236
rPt-505199	-	82.355	96.429	0.38	1	0	0	0	-	0	0	0	0	0	1	1	0	0	0	0	0	0	0	0	0	1	1	0	-	0	1	0	505199
rPt-505274	-	75.198	92.857	0.38	1	1	0	0	1	0	1	0	1	-	1	1	1	1	1	1	0	1	1	1	0	1	1	1	1	1	0	1	505274
rPt-506308	-	88.743	98.81	0.38	0	0	0	0	0	0	0	1	0	0	0	0	1	0	0	0	1	0	1	1	0	0	0	1	0	1	0	0	506308
rPt-508526	-	84.974	97.619	0.38	0	0	0	1	-	0	1	0	1	1	0	0	0	0	0	1	0	0	0	0	0	0	1	1	0	0	0	0	508526
rPt-508527	-	81.715	91.667	0.38	0	1	0	0	-	0	1	1	1	1	1	1	1	0	1	0	1	1	1	1	1	1	1	1	-	1	1	1	508527
tPt-513197	-	91.138	98.81	0.38	0	1	0	1	1	0	1	1	1	1	1	1	1	1	1	0	1	0	1	1	1	1	1	0	1	1	1	0	513197
tPt-513668	-	86.446	97.619	0.38	0	1	1	1	0	1	1	1	1	1	0	1	1	0	1	1	0	1	1	0	1	1	1	1	0	-	1	1	513668
tPt-514285	-	81.8	90.476	0.38	-	0	1	0	0	0	0	0	0	0	1	0	1	0	0	0	0	-	0	0	-	1	0	1	0	0	0	1	514285
wPt-8731	-	88.153	97.619	0.384	0	0	0	1	0	0	1	0	0	0	0	1	0	0	0	1	0	0	1	0	0	1	1	0	0	0	0	0	63588
rPt-389783	-	87.537	97.619	0.384	0	0	0	0	1	0	1	1	1	0	0	0	0	1	0	0	1	0	0	0	0	0	0	0	1	0	0	0	389783
rPt-399693	-	80.639	96.429	0.384	-	1	0	1	1	0	1	1	1	0	1	1	0	1	1	1	0	1	1	1	0	1	0	1	1	1	1	1	399693
rPt-399964	-	84.093	96.429	0.384	1	1	0	1	1	0	1	1	1	1	0	1	0	0	1	0	1	0	1	1	1	1	-	1	1	1	1	1	399964
rPt-400130	-	88.765	97.619	0.384	1	1	1	1	0	1	0	1	1	1	0	1	0	1	1	1	1	1	1	0	0	1	1	1	0	0	1	1	400130
rPt-400789	-	88.803	97.619	0.384	1	0	0	1	0	0	1	1	0	0	0	0	0	0	1	1	0	0	0	0	0	0	0	0	0	0	1	0	400789
rPt-401470	-	87.81	96.429	0.384	0	1	0	0	0	0	0	0	0	1	0	0	0	0	1	0	0	0	1	0	0	1	1	-	0	0	1	0	401470
rPt-401610	-	89.163	96.429	0.384	1	1	0	0	1	1	1	1	1	1	0	1	1	0	1	1	1	0	1	1	-	0	0	1	1	1	1	1	401610
rPt-402089	-	77.854	95.238	0.384	-	1	0	1	1	-	1	1	1	0	1	1	0	1	1	1	0	1	1	1	0	1	0	1	1	1	1	1	402089
rPt-402328	-	91.92	96.429	0.384	1	-	1	0	1	1	0	1	1	1	1	1	1	1	1	0	1	0	0	1	1	1	0	1	1	1	0	1	402328
rPt-411266	-	91.882	97.619	0.384	1	1	0	1	1	0	1	1	1	0	1	1	0	1	1	1	0	1	1	1	0	1	0	1	1	1	1	1	411266
rPt-411281	-	90.028	96.429	0.384	1	1	1	0	1	1	0	1	0	-	1	1	1	1	1	1	1	0	1	1	0	1	1	0	1	1	0	1	411281
rPt-506618	-	90.847	96.429	0.384	1	1	1	0	1	1	0	1	0	-	1	1	1	1	1	1	1	0	1	1	0	1	1	0	1	1	0	1	506618
rPt-507115	-	90.295	96.429	0.384	0	0	0	0	1	1	0	0	1	0	0	0	0	0	0	0	0	0	0	1	0	0	-	0	1	1	0	1	507115
rPt-507436	-	89.25	97.619	0.384	0	1	0	1	1	1	1	1	1	1	0	0	1	1	1	1	1	1	1	1	0	0	1	1	1	1	0	1	507436
rPt-507764	-	90.597	97.619	0.384	1	1	1	1	1	1	1	0	0	1	0	1	0	1	0	1	1	0	1	1	1	0	1	1	1	1	1	1	507764
rPt-508741	-	87.912	96.429	0.384	0	0	0	0	1	0	0	1	1	0	0	0	0	0	-	0	1	0	0	0	0	0	0	0	1	0	1	1	508741
tPt-513023	-	88.809	96.429	0.384	0	1	0	0	0	0	0	0	0	1	0	0	0	0	1	0	0	0	1	0	0	1	1	-	0	0	1	0	513023
tPt-513687	-	87.621	97.619	0.384	0	1	1	1	1	1	1	1	1	1	0	1	0	1	1	1	0	0	1	1	0	0	1	0	1	1	1	1	513687
tPt-514071	-	91.346	97.619	0.384	1	0	0	0	1	0	0	0	0	0	0	0	1	0	0	0	0	0	0	0	1	0	0	1	1	0	0	1	514071
rPt-401516	-	80.412	91.667	0.385	1	1	1	1	1	1	0	-	1	1	0	1	0	1	1	0	1	0	1	1	1	1	1	1	1	1	1	0	401516
rPt-507063	-	69.566	91.667	0.385	1	0	-	1	0	0	0	0	0	0	0	1	0	1	0	0	0	0	0	0	1	1	1	0	0	0	1	0	507063
rPt-508996	-	81.363	90.476	0.385	0	0	0	1	0	0	1	0	1	1	0	0	0	0	0	1	0	-	0	0	-	0	1	1	0	0	0	0	508996
rPt-390685	-	78.104	86.905	0.386	0	0	0	0	0	1	1	0	1	0	1	0	0	0	0	1	0	0	0	0	0	0	0	-	0	0	0	1	390685
wPt-345354	-	87.217	95.238	0.389	1	1	1	0	1	1	0	1	1	-	0	1	1	1	1	1	0	1	1	0	1	0	1	1	1	0	1	1	345354
rPt-389395	-	92.073	96.429	0.389	1	1	1	1	1	0	0	1	0	1	1	1	0	1	1	0	1	1	0	1	1	1	0	1	1	1	1	1	389395
rPt-390252	-	84.222	96.429	0.389	1	0	0	1	0	0	1	1	0	0	0	0	0	0	1	1	0	0	0	0	0	0	0	0	0	0	1	0	390252
rPt-506165	-	88.678	96.429	0.389	0	0	0	1	0	1	0	0	0	0	0	0	1	0	0	0	0	0	0	0	1	1	1	1	0	0	0	0	506165
rPt-506637	-	88.908	95.238	0.389	-	1	0	1	1	0	1	1	1	0	1	1	0	1	1	1	0	1	1	1	0	1	0	1	1	1	1	1	506637
rPt-508779	-	80.591	94.048	0.389	-	1	0	1	1	-	1	1	1	0	1	1	0	1	1	1	0	1	1	1	0	1	0	1	1	1	1	1	508779
rPt-508902	-	86.743	96.429	0.389	1	0	1	1	1	1	1	1	1	1	0	0	0	1	0	1	1	1	1	1	1	1	1	0	1	1	0	0	508902
tPt-512845	-	80.889	95.238	0.389	0	1	0	1	1	0	1	1	1	1	1	0	1	1	1	0	1	1	1	0	1	1	1	0	-	0	1	1	512845
tPt-513090	-	74.846	92.857	0.389	-	1	1	1	0	1	1	1	-	1	1	1	-	0	1	1	1	1	0	0	1	1	1	1	0	0	1	1	513090
tPt-514109	-	85.791	96.429	0.389	1	1	0	1	1	1	0	1	1	1	0	1	1	1	0	1	1	0	1	1	0	0	1	0	1	1	1	1	514109
rPt-401334	-	79.657	88.095	0.39	-	1	0	0	0	1	1	1	1	0	1	1	1	0	1	1	1	1	1	1	1	0	-	1	-	1	0	1	401334
rPt-508549	-	77.831	88.095	0.39	-	1	0	0	1	1	0	1	1	0	0	1	-	1	1	0	-	1	1	1	1	1	0	1	1	1	1	1	508549
rPt-508871	-	79.07	88.095	0.39	0	0	0	0	1	-	0	1	1	0	0	0	0	0	-	0	1	0	0	0	0	0	0	0	1	0	1	-	508871
wPt-9093	-	84.76	92.857	0.393	1	0	1	1	1	1	1	1	0	0	-	1	1	1	1	1	0	1	0	1	1	-	1	1	1	1	1	0	345986
rPt-399935	-	81.19	92.857	0.393	-	1	0	1	1	-	1	1	1	0	1	1	0	1	1	1	0	1	1	1	0	1	0	1	1	1	1	1	399935
rPt-411518	-	84.043	92.857	0.393	0	0	-	0	0	0	0	0	-	0	1	0	1	0	0	0	1	1	0	1	1	0	0	0	0	1	0	0	411518
rPt-506180	-	85.022	94.048	0.393	0	1	1	1	1	0	1	0	0	1	1	1	1	0	1	1	1	0	1	1	0	-	1	1	1	1	0	1	506180
rPt-506263	-	83.344	94.048	0.393	1	-	0	0	0	0	0	1	0	0	1	0	1	0	1	0	1	1	0	0	1	0	0	0	0	0	0	0	506263
rPt-506761	-	83.406	95.238	0.393	0	1	1	1	1	0	1	1	1	0	0	1	0	1	1	1	1	1	0	1	0	1	1	0	1	1	1	1	506761
rPt-507319	-	92.758	95.238	0.393	1	1	1	1	1	0	0	1	0	1	1	1	0	1	1	0	1	1	0	1	1	1	0	1	1	1	1	1	507319
rPt-508079	-	74.865	94.048	0.393	0	1	1	0	1	1	1	1	1	0	1	1	1	0	1	1	1	1	1	1	-	0	0	1	1	1	0	1	508079
rPt-508543	-	86.385	95.238	0.393	1	0	0	0	0	1	0	0	0	0	1	0	1	0	0	0	0	0	1	0	1	1	0	1	0	0	0	0	508543
rPt-509502	-	79.275	91.667	0.393	-	0	1	1	0	1	0	0	0	0	1	0	0	1	0	1	0	0	0	0	0	0	1	-	0	0	-	0	509502
rPt-509596	-	92.684	95.238	0.393	1	1	1	1	1	0	0	1	0	1	1	1	0	1	1	0	1	1	0	1	1	1	0	1	1	1	1	1	509596
rPt-509696	-	83.963	95.238	0.393	1	1	0	1	0	0	1	1	1	1	1	1	1	0	1	1	1	1	1	1	1	1	1	0	0	1	0	1	509696
wPt-3301	-	74.086	90.476	0.395	0	1	1	0	1	1	1	1	1	0	1	0	1	1	0	0	1	1	1	0	1	1	0	1	1	0	1	1	345590
rPt-398658	-	91.962	98.81	0.397	1	1	1	1	0	1	0	1	1	1	0	1	0	1	1	1	1	1	1	0	0	1	1	1	0	0	1	1	398658
rPt-399325	-	92.331	98.81	0.397	1	1	0	1	1	0	0	1	1	1	0	1	1	1	1	0	1	1	1	1	1	1	0	1	1	1	0	0	399325
rPt-400488	-	88.522	98.81	0.397	1	1	1	0	1	1	0	1	0	0	1	1	0	1	1	0	1	1	1	1	1	1	0	0	1	1	1	1	400488
rPt-401825	-	88.6	98.81	0.397	1	1	0	1	1	0	0	1	1	1	0	1	0	0	1	1	1	1	1	1	0	1	1	1	1	1	0	1	401825
rPt-402507	-	88.922	98.81	0.397	1	1	0	1	1	0	1	1	1	1	0	1	0	0	1	0	1	0	1	1	1	1	0	1	1	1	1	1	402507
rPt-506604	-	88.598	98.81	0.397	0	1	1	1	1	0	1	0	0	1	1	1	1	0	1	1	1	0	1	1	0	1	1	1	1	1	0	1	506604
rPt-507953	-	89.972	97.619	0.397	1	0	1	1	1	1	0	1	0	1	0	1	1	1	1	1	1	1	1	1	1	1	0	-	1	1	0	0	507953
tPt-513137	-	91.251	97.619	0.397	0	1	0	0	0	0	0	0	0	1	1	0	1	0	0	0	0	0	1	0	0	1	0	-	0	0	0	1	513137
rPt-505745	-	82.596	94.048	0.398	1	1	1	1	1	1	0	1	1	1	0	0	1	1	1	0	1	0	0	1	1	0	1	1	1	1	1	1	505745
rPt-506513	-	71.172	92.857	0.398	0	0	0	0	1	1	1	0	0	0	0	0	0	0	0	0	0	0	0	1	-	0	1	0	1	1	0	1	506513
rPt-509724	-	82.942	92.857	0.398	1	0	0	1	0	0	1	1	0	0	0	0	0	0	1	1	1	0	0	-	0	0	0	0	0	1	0	0	509724
tPt-513332	-	79.242	92.857	0.398	1	1	-	1	1	1	1	0	0	1	1	1	1	0	1	1	1	1	1	0	1	1	1	0	1	0	0	1	513332
tPt-513676	-	67.412	91.667	0.398	0	0	0	0	0	0	-	1	0	0	-	0	1	0	0	0	1	0	1	1	0	0	0	1	0	1	0	0	513676
rPt-399803	-	86.193	97.619	0.401	0	1	1	1	0	0	0	0	0	1	0	0	1	0	0	0	0	1	0	0	1	0	0	0	0	0	0	1	399803
rPt-399809	-	88.984	97.619	0.401	1	1	1	0	1	1	0	1	0	0	1	1	0	1	1	0	1	1	1	1	1	1	0	0	1	1	1	1	399809
rPt-400317	-	87.77	96.429	0.401	1	1	0	1	1	0	0	1	1	1	0	1	0	0	1	1	1	1	1	1	0	1	1	1	1	1	-	1	400317
rPt-507562	-	88.287	97.619	0.401	0	0	0	0	1	1	0	0	1	0	0	0	0	0	0	0	0	0	0	1	0	0	1	0	1	1	0	1	507562
tPt-513663	-	88.738	97.619	0.401	0	1	1	1	1	1	1	1	1	1	0	1	0	1	1	1	0	0	1	1	0	0	1	0	1	1	1	1	513663
rPt-399987	-	81.331	89.286	0.403	0	0	0	1	-	0	1	0	1	1	0	0	0	0	0	1	0	0	0	0	-	0	1	1	-	0	0	0	399987
rPt-507137	-	80.689	92.857	0.403	1	1	1	1	0	1	0	0	0	1	0	1	1	1	1	1	1	1	1	1	0	1	0	1	1	1	1	0	507137
rPt-402016	-	86.355	96.429	0.406	1	0	0	1	0	0	0	1	0	0	0	0	0	0	1	1	1	0	0	1	0	0	1	0	0	1	0	0	402016
rPt-411063	-	76.322	96.429	0.406	1	0	0	1	1	0	0	0	0	1	0	0	0	0	0	0	0	0	0	0	1	1	1	0	1	0	1	0	411063
rPt-411161	-	84.504	96.429	0.406	1	0	0	0	0	0	0	1	0	0	1	0	1	0	1	0	1	1	0	0	1	0	0	0	0	0	0	0	411161
rPt-506108	-	82.375	96.429	0.406	0	1	1	0	0	0	0	1	0	1	0	0	0	1	0	0	1	1	0	0	0	0	0	1	0	0	0	0	506108
rPt-506928	-	83.118	96.429	0.406	1	1	1	1	0	1	0	0	0	0	0	1	0	0	0	1	0	0	0	0	0	0	1	0	0	0	0	0	506928
rPt-507001	-	85.801	95.238	0.406	1	1	1	1	0	0	1	1	1	1	1	1	1	1	1	1	1	1	0	0	-	1	1	1	0	0	0	1	507001
rPt-507928	-	85.619	95.238	0.406	1	1	1	1	0	0	1	1	1	1	1	1	1	1	1	1	1	1	0	0	-	1	1	1	0	0	0	1	507928
rPt-508114	-	82.318	96.429	0.406	1	0	1	0	0	1	0	1	0	0	0	1	0	0	0	1	0	0	0	1	0	0	0	0	0	1	0	0	508114
tPt-514049	-	83.996	95.238	0.406	0	1	1	1	0	0	1	-	1	1	1	1	1	1	0	0	1	1	1	0	1	1	1	1	0	0	1	1	514049
wPt-6896	-	95.487	100	0.408	0	1	1	1	0	1	1	1	1	1	0	1	1	0	1	1	0	1	1	0	1	1	1	1	0	0	1	1	120885
wPt-6147	-	77.392	86.905	0.408	1	0	1	1	1	-	0	1	1	0	0	1	0	1	1	1	1	1	-	1	-	-	1	1	1	1	0	0	304832
tPt-3022	-	92.535	100	0.408	0	0	1	1	1	1	1	1	1	0	1	0	1	0	1	1	1	1	1	1	0	1	1	0	1	1	1	0	349181
rPt-389369	-	93.01	100	0.408	1	1	1	0	1	1	0	1	1	1	0	1	1	1	1	0	1	0	0	1	1	1	0	1	1	1	0	1	389369
rPt-389827	-	90.404	100	0.408	1	1	1	0	1	1	0	1	0	0	1	1	1	1	1	1	1	0	1	1	0	1	1	0	1	1	0	1	389827
rPt-390298	-	92.267	100	0.408	0	0	0	0	0	0	1	1	1	0	1	0	0	0	0	0	0	1	0	0	1	0	1	0	0	0	0	1	390298
rPt-390636	-	88.267	100	0.408	0	1	1	0	0	1	1	0	1	1	1	1	1	1	0	1	0	1	1	1	1	1	1	1	0	1	0	1	390636
rPt-390647	-	87.299	100	0.408	1	1	0	1	0	1	1	1	0	1	1	1	1	1	1	1	1	1	0	0	1	1	1	1	0	0	0	1	390647
rPt-390669	-	90.182	100	0.408	0	1	1	1	1	0	1	0	0	1	1	1	1	0	1	1	1	0	1	1	0	1	1	1	1	1	0	1	390669
rPt-399769	-	93.57	100	0.408	1	0	0	1	0	0	0	0	0	1	0	0	0	1	0	0	0	0	0	0	1	1	1	0	0	0	1	0	399769
rPt-399855	-	92.284	100	0.408	0	1	0	0	0	0	0	0	0	1	0	0	0	0	1	0	0	0	1	0	0	1	1	1	0	0	1	0	399855
rPt-399897	-	87.204	100	0.408	1	1	0	0	0	0	0	0	0	1	0	1	0	1	0	0	0	0	0	0	1	0	0	1	0	0	0	1	399897
rPt-400054	-	93.594	100	0.408	0	0	0	0	1	1	0	0	1	0	0	0	0	0	0	0	0	0	0	1	0	0	1	0	1	1	0	1	400054
rPt-400826	-	91.948	100	0.408	0	0	1	1	1	1	1	1	1	0	1	0	1	0	1	1	1	1	1	1	0	1	1	0	1	1	1	0	400826
rPt-401574	-	93.056	100	0.408	1	0	0	1	0	0	0	0	0	1	0	0	0	1	0	0	0	0	0	0	1	1	1	0	0	0	1	0	401574
rPt-505544	-	90.864	100	0.408	0	0	1	1	1	1	1	1	1	0	1	0	1	0	1	1	1	1	1	1	0	1	1	0	1	1	1	0	505544
rPt-505775	-	92.227	100	0.408	1	1	0	1	1	0	0	1	1	1	0	1	0	0	1	1	1	1	1	1	0	1	1	1	1	1	0	1	505775
rPt-505853	-	94.678	100	0.408	1	0	0	1	0	0	0	0	0	1	0	0	0	1	0	0	0	0	0	0	1	1	1	0	0	0	1	0	505853
rPt-506276	-	71.504	91.667	0.408	1	0	1	0	0	1	1	1	1	0	1	1	0	1	0	1	1	1	1	1	1	1	0	0	0	1	1	1	506276
rPt-507481	-	88.819	100	0.408	1	0	1	0	0	1	0	1	0	0	0	1	0	0	0	1	0	0	0	1	0	0	0	0	0	1	0	0	507481
rPt-509443	-	94.646	100	0.408	0	1	1	1	1	0	1	0	0	1	1	1	1	1	1	1	1	0	0	1	0	1	1	1	1	1	0	1	509443
tPt-512820	-	94.761	100	0.408	1	1	0	1	1	1	1	1	1	1	1	0	0	1	0	1	1	1	1	0	1	1	1	0	1	0	0	1	512820
tPt-512961	-	93.837	100	0.408	0	0	1	0	0	1	0	0	0	1	0	0	0	1	0	1	0	1	1	0	0	1	0	0	0	0	0	0	512961
tPt-513136	-	92.533	90.476	0.408	1	1	1	1	-	0	0	1	0	1	1	1	0	1	1	0	1	1	0	1	1	1	0	1	1	1	1	1	513136
tPt-513491	-	81.311	100	0.408	0	1	0	1	0	1	0	0	0	1	0	1	0	0	1	0	0	0	1	0	0	0	1	0	0	0	0	0	513491
rPt-399399	-	84.587	95.238	0.411	0	0	0	1	0	1	1	0	0	0	1	1	1	0	0	1	0	0	0	0	0	0	0	0	0	0	0	1	399399
rPt-400608	-	89.109	94.048	0.411	0	0	1	1	0	1	-	0	1	0	0	0	0	1	0	1	0	0	0	1	0	0	0	0	0	1	0	0	400608
rPt-400985	-	84.436	94.048	0.411	0	0	0	-	1	0	1	1	1	0	0	0	0	1	0	0	1	0	0	0	0	0	0	0	1	0	0	0	400985
rPt-402590	-	90.334	94.048	0.411	0	1	0	0	0	0	0	0	0	-	1	1	1	0	0	0	0	0	1	0	0	1	0	0	0	0	1	1	402590
rPt-410936	-	87.07	94.048	0.411	0	1	1	1	1	0	1	0	0	1	1	1	1	0	1	1	1	0	1	1	0	-	1	1	1	1	0	1	410936
tPt-8966	-	90.325	98.81	0.413	0	1	1	1	1	0	1	0	0	1	1	1	1	1	1	1	1	0	0	1	0	1	1	1	1	1	0	1	348117
rPt-390674	-	92.404	98.81	0.413	0	1	1	1	1	0	1	0	0	1	1	1	1	1	1	1	1	0	0	1	0	1	1	1	1	1	0	1	390674
rPt-399878	-	83.756	97.619	0.413	1	1	1	0	1	1	1	1	0	1	1	1	1	1	1	1	1	0	1	0	-	1	0	1	1	0	0	0	399878
rPt-505674	-	87.517	98.81	0.413	0	0	0	0	1	0	0	0	0	0	1	0	1	1	0	0	0	1	0	0	1	0	0	0	1	0	1	0	505674
rPt-506836	-	91.312	98.81	0.413	1	1	0	1	0	1	1	1	0	1	1	1	1	1	1	1	1	1	0	0	1	1	1	1	0	0	0	1	506836
rPt-507696	-	89.919	98.81	0.413	0	0	0	0	1	0	0	1	1	0	0	0	0	0	1	0	1	0	0	0	0	0	0	0	1	0	1	1	507696
rPt-508204	-	92.545	98.81	0.413	1	0	0	0	0	1	0	0	0	1	1	0	1	0	0	0	0	0	1	0	1	0	0	1	0	0	0	0	508204
rPt-508284	-	91.037	98.81	0.413	1	0	1	0	0	1	0	1	0	0	0	1	0	0	0	1	0	0	0	1	0	0	0	0	0	1	0	0	508284
rPt-509081	-	86.389	98.81	0.413	1	1	0	0	0	0	0	0	0	1	0	1	0	1	0	0	0	0	0	0	1	0	0	1	0	0	0	1	509081
rPt-509330	-	88.672	98.81	0.413	0	0	0	1	0	1	1	0	0	0	1	1	1	0	0	1	0	0	0	0	0	0	0	0	0	0	0	1	509330
tPt-513031	-	91.037	98.81	0.413	1	1	0	1	1	1	0	1	1	1	0	1	1	1	0	1	1	0	1	1	0	0	1	0	1	1	1	1	513031
rPt-9914	-	84.053	92.857	0.415	1	0	0	0	0	1	0	0	0	0	1	0	1	0	0	0	0	0	-	0	1	1	0	1	0	0	0	0	347960
rPt-401410	-	83.669	92.857	0.415	1	0	-	1	0	0	0	0	0	1	0	0	0	1	0	0	0	0	0	0	1	1	1	0	0	0	1	0	401410
rPt-410760	-	76.48	89.286	0.415	1	0	0	0	1	0	0	0	0	0	1	0	0	0	-	0	0	0	0	-	-	1	1	0	1	0	1	-	410760
tPt-513066	-	82.226	91.667	0.415	1	1	-	1	0	0	1	0	0	1	1	1	1	0	1	1	1	1	1	1	1	1	1	0	0	-	0	1	513066
rPt-7608	-	87.54	97.619	0.417	1	1	0	0	0	0	0	0	0	1	0	1	0	1	0	0	0	0	0	0	1	0	0	1	0	0	0	1	347944
rPt-389311	-	88.683	97.619	0.417	0	0	0	1	0	1	1	0	0	0	1	1	1	0	0	1	0	0	0	0	0	0	0	0	0	0	0	1	389311
rPt-390724	-	87.18	97.619	0.417	1	1	0	0	0	0	0	0	0	1	0	1	0	1	0	0	0	0	0	0	1	0	0	1	0	0	0	1	390724
rPt-398691	-	91.473	96.429	0.417	1	0	1	1	1	1	0	1	0	1	0	1	1	1	1	1	1	0	1	1	1	1	0	-	1	1	0	0	398691
rPt-400314	-	87.024	97.619	0.417	1	1	0	1	0	1	1	1	0	1	1	1	1	1	1	1	1	1	0	0	1	1	1	1	0	0	0	1	400314
rPt-401448	-	79.311	96.429	0.417	0	0	0	1	1	0	1	0	0	0	0	0	1	1	0	0	0	0	1	0	0	0	-	1	1	0	0	0	401448
rPt-506134	-	91.207	96.429	0.417	0	1	0	0	0	0	0	0	0	-	1	1	1	1	0	0	0	0	1	0	0	1	0	0	0	0	0	1	506134
rPt-506436	-	88.036	97.619	0.417	0	0	0	1	0	0	1	0	0	0	0	0	1	0	0	1	0	1	0	0	1	0	1	1	0	0	0	0	506436
rPt-506629	-	85.482	97.619	0.417	0	1	0	0	0	1	1	1	1	0	1	1	1	1	1	1	1	1	1	1	1	0	0	1	0	1	0	1	506629
rPt-507026	-	90.423	96.429	0.417	0	1	0	0	0	0	0	0	0	-	1	1	1	1	0	0	0	0	1	0	0	1	0	0	0	0	0	1	507026
rPt-507839	-	89.942	97.619	0.417	1	1	0	0	1	1	0	1	1	1	1	1	1	1	1	1	1	0	0	1	0	1	0	1	1	1	0	0	507839
rPt-507961	-	90.649	96.429	0.417	1	0	1	1	1	1	0	1	0	1	0	1	1	1	1	1	1	0	1	1	1	1	0	-	1	1	0	0	507961
rPt-508454	-	88.786	97.619	0.417	1	1	1	0	1	1	0	1	0	0	1	1	1	1	1	1	1	0	1	1	0	1	1	0	1	1	0	1	508454
rPt-509463	-	86.981	97.619	0.417	1	1	0	1	1	0	1	1	1	1	0	1	0	0	1	0	1	0	1	1	1	1	0	1	1	1	1	1	509463
tPt-512902	-	84.817	97.619	0.417	1	0	1	1	1	1	1	1	1	1	0	0	0	1	0	1	1	1	1	1	1	1	1	0	1	1	0	0	512902
rPt-389383	-	77.105	85.714	0.418	1	0	1	1	1	1	0	1	1	-	0	1	-	1	0	1	0	1	1	1	-	0	1	1	1	1	0	0	389383
wPt-7111	-	79.363	91.667	0.42	0	1	1	1	1	1	1	-	1	0	0	0	1	1	1	1	1	1	1	0	0	0	0	1	1	0	1	1	346072
wPt-11939	-	78.325	90.476	0.42	1	-	1	0	1	1	0	0	1	1	0	1	1	0	0	1	1	1	1	1	-	0	1	1	1	1	1	0	372434
rPt-390389	-	77.006	91.667	0.42	0	1	0	1	0	0	1	1	1	1	1	-	1	1	1	0	1	1	1	0	0	1	1	1	0	0	1	1	390389
rPt-399506	-	75.845	91.667	0.42	1	0	0	1	0	0	0	1	0	0	0	0	0	0	1	1	1	0	0	1	0	0	1	0	0	-	0	0	399506
rPt-401138	-	84.205	92.857	0.42	0	0	1	1	1	1	1	1	1	0	1	0	1	0	1	1	1	1	1	1	0	1	1	0	1	1	1	0	401138
rPt-505620	-	83.826	92.857	0.42	1	0	1	1	1	1	1	1	1	0	0	0	0	1	1	1	1	1	0	1	0	0	1	1	1	1	0	0	505620
rPt-506458	-	82.347	91.667	0.42	0	1	0	0	1	0	1	1	1	1	1	0	0	1	1	1	1	1	1	0	-	1	0	1	1	0	1	1	506458
wPt-8700	-	76.005	96.429	0.422	1	0	0	0	1	1	1	0	0	1	1	1	1	1	0	1	1	1	1	1	1	1	0	1	1	1	1	0	115965
rPt-389450	-	83.496	95.238	0.422	1	1	1	1	0	1	1	1	0	1	0	0	0	1	1	1	1	0	1	0	1	1	1	1	0	-	1	0	389450
rPt-390554	-	91.752	95.238	0.422	0	1	1	1	1	0	1	0	0	1	1	1	1	1	1	1	1	0	0	1	0	-	1	1	1	1	0	1	390554
rPt-399681	-	87.781	95.238	0.422	0	-	0	0	1	0	0	0	0	1	1	0	1	0	1	0	0	0	0	0	0	0	0	1	1	0	0	1	399681
rPt-399825	-	85.461	95.238	0.422	1	0	-	0	0	0	0	1	0	0	1	0	1	0	1	0	1	1	0	0	1	0	0	0	0	0	0	0	399825
rPt-400887	-	81.715	95.238	0.422	1	1	1	0	1	1	0	1	1	1	0	0	1	1	1	0	1	0	0	1	1	0	1	1	1	1	-	1	400887
rPt-401143	-	84.47	96.429	0.422	0	0	1	1	1	1	1	1	1	0	1	0	1	0	1	1	1	1	1	1	0	1	1	0	1	1	1	0	401143
rPt-401180	-	87.405	96.429	0.422	0	1	0	1	1	1	1	1	1	1	0	1	1	1	1	1	1	0	1	0	0	1	0	1	1	0	0	0	401180
rPt-402007	-	86.287	95.238	0.422	-	0	1	0	1	1	1	1	1	0	1	0	0	1	1	1	1	1	1	1	1	1	0	0	1	1	0	1	402007
rPt-402021	-	88.198	95.238	0.422	0	0	0	0	1	1	0	0	0	0	0	-	0	0	0	0	0	0	1	1	0	0	0	0	1	1	1	1	402021
rPt-402444	-	86.454	96.429	0.422	1	0	1	0	0	1	0	1	0	0	0	0	0	0	0	1	0	0	1	1	0	0	0	0	0	1	0	0	402444
rPt-505227	-	87.964	95.238	0.422	0	0	1	1	1	1	1	1	1	0	1	0	-	0	1	1	1	1	1	1	0	1	1	0	1	1	1	0	505227
rPt-507719	-	88.275	95.238	0.422	-	0	1	0	1	1	1	1	1	0	1	0	0	1	1	1	1	1	1	1	1	1	0	0	1	1	0	1	507719
rPt-507848	-	90.786	94.048	0.422	-	0	1	0	1	1	1	1	1	0	0	0	1	1	1	1	1	1	1	1	-	0	0	1	1	1	0	1	507848
tPt-513113	-	88.716	96.429	0.422	1	1	1	1	0	1	0	1	0	0	1	1	0	1	1	0	1	1	0	1	1	1	1	0	0	1	1	1	513113
rPt-507631	-	78.551	90.476	0.425	0	1	0	0	0	0	0	0	0	1	0	0	0	0	0	0	1	0	1	0	0	1	-	1	0	0	1	1	507631
rPt-508956	-	79.945	90.476	0.425	1	1	1	0	0	0	-	1	1	1	1	1	1	1	1	0	1	1	0	0	1	1	1	1	0	0	0	1	508956
rPt-399879	-	80.37	94.048	0.426	1	0	-	0	0	0	0	1	0	0	1	0	1	0	1	0	1	1	0	0	1	0	0	0	0	0	0	0	399879
rPt-507575	-	86.887	94.048	0.426	0	0	1	1	1	1	1	1	1	0	1	0	1	0	1	1	1	1	1	1	0	1	1	0	-	1	1	0	507575
rPt-508859	-	78.356	94.048	0.426	-	0	1	1	0	0	0	0	0	0	0	1	0	1	0	0	0	0	0	0	0	1	1	0	0	0	1	1	508859
rPt-5060	-	84.146	97.619	0.427	0	1	1	0	0	1	0	0	1	1	1	1	1	1	1	1	1	1	1	0	0	1	1	1	-	0	1	1	346726
rPt-390157	-	90.123	98.81	0.427	1	1	1	1	1	1	1	0	0	1	1	1	0	1	0	1	0	1	0	0	1	1	1	0	1	0	1	1	390157
rPt-399638	-	90.652	97.619	0.427	1	0	1	1	1	1	0	1	0	1	0	1	1	1	1	1	1	0	1	1	1	1	0	-	1	1	0	0	399638
rPt-401589	-	94.08	98.81	0.427	1	0	1	1	1	1	1	1	1	1	0	0	0	0	1	1	1	1	0	1	1	0	1	1	1	1	0	0	401589
rPt-505740	-	90.918	97.619	0.427	1	0	1	1	1	1	0	1	0	1	0	1	1	1	1	1	1	0	1	1	1	1	0	-	1	1	0	0	505740
rPt-506495	-	85.902	98.81	0.427	1	0	0	1	0	0	1	1	0	0	0	0	0	0	1	1	1	0	0	1	0	0	0	0	0	1	0	0	506495
rPt-507109	-	87.401	98.81	0.427	1	1	1	1	0	1	0	1	1	1	0	1	0	0	1	1	1	0	1	1	0	1	1	1	0	1	0	1	507109
tPt-514268	-	90.534	98.81	0.427	0	1	0	1	0	0	1	0	0	0	0	0	1	1	0	1	0	0	0	0	0	1	0	1	0	0	1	0	514268
rPt-401449	-	80.554	90.476	0.43	0	0	0	0	0	0	1	0	0	0	1	0	1	0	0	1	1	1	0	1	0	0	0	0	0	1	0	0	401449
rPt-509453	-	79.371	85.714	0.43	0	1	1	0	1	-	-	0	1	1	-	0	1	1	0	1	0	-	1	1	1	1	0	1	1	1	1	1	509453
wPt-1950	-	71.008	91.667	0.431	0	0	0	1	1	1	0	1	1	1	1	1	1	0	1	1	1	1	0	1	0	-	0	1	1	1	1	-	119775
rPt-389763	-	92.453	97.619	0.431	0	1	0	0	0	0	0	0	0	1	1	1	1	0	0	0	0	0	1	0	0	1	0	0	0	0	1	1	389763
rPt-399649	-	79.561	92.857	0.431	-	0	1	1	1	1	1	1	1	0	0	0	1	1	1	1	1	1	0	1	1	0	0	1	1	1	1	0	399649
rPt-402630	-	79.397	90.476	0.431	-	1	1	1	1	1	0	1	0	0	-	1	0	0	1	1	1	0	1	1	-	1	0	1	1	1	1	1	402630
rPt-506000	-	81.006	96.429	0.431	1	0	0	1	0	0	1	1	0	0	0	0	0	0	1	1	1	0	0	1	0	0	0	0	0	-	0	0	506000
rPt-507250	-	78.179	91.667	0.431	1	1	1	-	1	1	0	1	0	0	1	1	0	0	1	1	1	0	1	1	0	1	0	1	-	1	1	1	507250
rPt-507254	-	87.032	97.619	0.431	0	1	0	0	0	1	1	1	1	0	1	1	1	1	1	1	1	1	1	1	1	0	0	1	0	1	0	1	507254
rPt-507771	-	79.551	91.667	0.431	1	0	0	1	1	1	1	1	1	-	1	0	1	0	1	1	1	1	0	1	0	0	1	-	1	1	0	1	507771
rPt-508659	-	84.876	94.048	0.431	1	0	1	0	0	1	0	1	0	0	0	0	0	0	0	1	0	0	1	1	0	0	0	0	0	1	0	0	508659
rPt-509048	-	83.978	96.429	0.431	1	0	0	1	1	0	0	1	0	1	1	1	1	1	1	1	1	1	1	1	-	1	0	0	1	1	1	0	509048
tPt-512821	-	79.939	92.857	0.431	1	1	0	1	0	0	0	1	0	1	1	1	1	1	1	0	1	1	1	1	-	1	1	1	0	1	1	0	512821
tPt-513111	-	90.031	97.619	0.431	1	1	1	1	0	0	1	1	1	1	0	1	1	1	1	1	1	1	0	0	1	1	1	0	0	0	0	1	513111
rPt-390156	-	81.013	89.286	0.435	1	0	-	0	1	1	0	1	0	0	0	-	0	-	0	1	0	0	0	1	0	0	0	0	1	1	0	0	390156
rPt-411276	-	82.899	90.476	0.435	1	1	1	1	0	0	1	1	0	1	1	1	1	1	1	1	1	1	0	0	0	1	1	-	0	-	0	1	411276
rPt-506732	-	79.977	90.476	0.435	0	1	0	1	0	0	1	1	1	1	1	0	1	1	1	-	1	1	1	0	-	1	1	1	0	0	1	1	506732
rPt-506968	-	78.564	92.857	0.435	0	0	0	1	1	0	0	0	0	1	0	0	0	1	0	0	0	0	0	0	0	1	1	0	1	0	1	0	506968
rPt-508371	-	71.519	90.476	0.435	0	0	1	0	0	1	0	0	0	0	1	-	1	1	0	1	-	1	0	0	1	0	0	0	0	0	0	0	508371
tPt-7287	-	87.391	96.429	0.436	0	1	1	1	1	1	1	0	0	1	0	0	0	1	0	1	0	1	1	1	1	1	0	1	1	1	1	0	348140
wPt-7804	-	82.832	95.238	0.436	0	1	1	1	1	1	1	-	1	0	0	0	1	1	1	1	1	1	1	0	0	0	0	1	1	0	1	1	374425
wPt-1092	-	92.186	96.429	0.436	1	0	1	0	0	1	1	1	0	0	1	1	1	0	1	1	1	1	1	1	1	0	1	1	0	1	0	0	378905
rPt-390306	-	91.7	100	0.436	0	0	0	0	0	0	0	1	0	0	0	0	1	0	1	0	1	0	1	1	0	0	0	1	0	1	0	1	390306
rPt-390451	-	90.148	100	0.436	0	0	0	0	1	1	0	0	1	0	0	0	0	0	0	0	0	0	1	1	1	0	0	0	1	1	1	0	390451
rPt-390504	-	92.691	100	0.436	0	1	0	0	0	0	0	0	0	1	1	1	0	0	1	0	1	0	0	0	0	1	0	0	0	0	1	1	390504
rPt-401048	-	91.995	100	0.436	0	1	0	0	0	0	1	0	0	1	1	1	1	0	0	0	0	0	0	0	1	0	0	0	0	0	1	1	401048
rPt-401544	-	92.848	100	0.436	0	1	0	0	0	0	1	0	0	1	1	1	1	0	0	0	0	0	0	0	1	0	0	0	0	0	1	1	401544
rPt-402214	-	88.545	96.429	0.436	0	0	1	0	1	1	1	1	1	0	1	0	1	0	1	1	1	1	1	1	0	1	0	0	1	1	1	0	402214
rPt-411344	-	91.444	100	0.436	0	1	0	0	0	0	0	1	0	0	1	0	0	1	1	0	1	0	0	0	0	1	0	0	0	0	1	1	411344
rPt-505743	-	83.247	96.429	0.436	1	0	0	0	0	1	0	0	0	1	1	0	1	0	0	0	0	0	1	0	1	1	0	1	0	0	0	0	505743
rPt-505931	-	92.24	96.429	0.436	0	0	0	0	1	1	0	0	1	0	0	0	0	0	0	0	0	0	1	1	1	0	0	0	1	1	1	0	505931
rPt-507099	-	94.155	100	0.436	1	1	1	1	1	0	0	1	0	1	1	1	1	1	1	0	0	0	1	1	0	1	1	1	1	1	0	0	507099
rPt-507588	-	90.839	100	0.436	0	0	0	0	1	1	0	0	1	0	0	0	0	0	0	0	0	0	1	1	0	0	0	0	1	1	1	1	507588
rPt-508843	-	90.819	100	0.436	0	1	1	0	0	1	0	0	1	1	1	1	1	1	1	1	1	1	1	0	0	1	1	1	0	0	1	1	508843
tPt-513361	-	87.348	95.238	0.436	1	0	0	1	1	0	0	0	0	0	0	1	0	1	0	0	0	0	0	0	0	1	1	0	1	0	1	-	513361
tPt-513726	-	88.758	100	0.436	0	1	0	1	1	0	0	0	1	1	0	0	0	1	0	0	0	0	0	0	0	1	0	0	1	0	0	1	513726
tPt-514123	-	91.58	100	0.436	1	1	1	1	1	0	0	1	0	1	1	1	1	1	1	0	0	1	1	1	0	1	0	1	1	1	0	0	514123
tPt-3067	-	92.222	98.81	0.44	0	1	0	0	0	0	1	0	0	1	1	1	1	0	0	0	0	0	0	0	1	0	0	0	0	0	1	1	348084
tPt-3394	-	79.643	90.476	0.44	0	0	0	1	1	1	0	1	1	1	1	1	1	0	1	1	1	1	0	1	0	-	0	1	1	1	1	0	348139
tPt-6511	-	89.686	98.81	0.44	0	0	1	1	0	0	0	0	0	0	0	0	0	1	0	0	1	0	0	0	1	1	1	0	0	0	1	1	349399
rPt-389448	-	82.395	89.286	0.44	-	1	0	0	0	1	1	1	1	0	1	1	1	0	1	1	1	1	1	1	-	0	0	1	0	1	0	1	389448
rPt-400365	-	89.209	98.81	0.44	1	0	1	1	0	1	0	0	0	0	0	1	0	0	0	0	0	0	0	1	0	0	1	1	0	1	0	0	400365
rPt-400634	-	85.238	94.048	0.44	0	1	0	1	0	0	1	1	1	1	1	0	1	1	1	0	1	1	1	0	-	1	1	1	0	0	1	1	400634
rPt-401323	-	81.328	88.095	0.44	1	0	1	1	1	1	0	1	-	-	0	1	-	1	0	1	0	1	1	1	1	0	1	1	1	1	0	0	401323
rPt-402480	-	91.159	98.81	0.44	0	1	0	0	0	0	0	0	0	1	0	0	0	0	1	0	0	0	1	0	0	1	1	1	0	0	1	1	402480
rPt-507653	-	78.237	94.048	0.44	0	1	1	1	0	1	0	0	0	0	1	1	1	1	1	-	1	1	1	0	1	1	1	1	0	0	1	1	507653
rPt-508190	-	90.322	98.81	0.44	1	1	1	1	1	0	0	1	0	1	1	1	1	1	1	0	0	0	1	1	0	1	1	1	1	1	0	0	508190
rPt-508869	-	80.179	92.857	0.44	0	1	1	1	0	1	0	0	0	-	1	1	1	1	1	1	1	1	1	0	1	1	1	-	0	0	1	1	508869
tPt-513729	-	87.086	92.857	0.44	0	1	0	0	-	0	0	0	0	1	1	1	0	0	1	0	1	0	0	0	0	1	0	1	-	0	0	1	513729
tPt-513738	-	93.575	98.81	0.44	1	0	1	1	1	0	1	0	1	0	0	1	0	1	1	0	1	1	0	1	1	1	1	1	1	1	1	0	513738
tPt-514248	-	85.682	95.238	0.44	1	1	1	0	0	1	0	1	0	1	0	0	1	1	1	1	0	1	0	1	1	1	1	1	0	1	1	1	514248
rPt-4097	-	77.72	91.667	0.444	0	0	0	0	0	0	1	0	1	0	1	0	1	-	1	1	0	1	0	0	0	1	0	0	0	0	0	-	347129
rPt-5995	-	82.219	91.667	0.444	1	0	1	1	1	1	1	0	1	0	0	0	0	1	0	1	1	1	1	1	0	1	1	-	1	1	-	0	347454
tPt-6128	-	90.355	97.619	0.444	1	1	1	1	0	1	0	1	1	1	0	1	1	0	0	1	0	1	1	1	1	1	0	1	0	1	0	0	348288
rPt-389592	-	82.642	90.476	0.444	0	1	1	1	1	1	1	-	0	1	0	0	0	1	-	1	0	1	1	1	1	1	0	1	1	-	1	0	389592
rPt-390338	-	82.273	96.429	0.444	1	0	0	1	0	0	0	0	0	0	1	1	0	1	0	0	0	0	0	0	-	1	1	0	0	0	1	1	390338
rPt-398761	-	85.609	97.619	0.444	0	1	1	1	1	0	1	1	1	0	0	1	0	1	1	1	1	1	0	1	0	0	1	0	1	1	1	1	398761
rPt-400003	-	85.339	97.619	0.444	1	0	0	0	0	1	0	0	0	1	1	0	1	0	0	0	0	0	1	0	1	1	0	1	0	0	0	0	400003
rPt-400898	-	85.768	97.619	0.444	1	0	1	0	1	1	0	0	0	0	0	0	1	0	0	1	0	0	0	0	1	0	0	1	1	0	0	0	400898
rPt-401117	-	78.838	86.905	0.444	1	1	0	1	0	0	0	1	1	1	-	1	0	0	-	1	-	1	1	1	1	1	1	1	0	1	0	1	401117
rPt-401152	-	81.243	92.857	0.444	1	0	0	1	0	0	1	1	0	0	0	0	0	0	1	1	1	0	0	1	0	0	0	0	-	1	0	0	401152
rPt-401455	-	80.725	92.857	0.444	0	0	0	1	1	0	1	0	0	0	0	0	1	1	0	0	0	0	1	0	0	0	-	1	1	0	0	0	401455
rPt-401867	-	84.758	97.619	0.444	1	1	1	1	1	1	0	1	1	1	0	1	1	0	0	1	1	0	1	0	1	1	0	1	1	0	0	0	401867
rPt-402302	-	80.963	90.476	0.444	1	1	0	1	1	0	0	-	1	-	0	1	0	0	1	1	1	1	1	1	0	1	1	1	1	1	0	-	402302
rPt-411490	-	80.78	90.476	0.444	0	1	0	1	0	0	1	1	1	-	1	0	-	1	1	0	1	1	1	0	-	1	1	1	0	0	1	1	411490
rPt-411498	-	87.044	94.048	0.444	1	1	1	1	0	0	0	1	0	1	1	1	1	0	1	0	1	1	1	0	1	1	1	1	0	0	0	0	411498
rPt-505244	-	90.729	96.429	0.444	1	0	1	1	1	1	0	1	1	0	0	0	0	1	1	1	1	1	0	1	-	0	1	1	1	1	1	0	505244
rPt-505612	-	86.058	94.048	0.444	1	1	1	1	0	1	1	1	0	1	0	0	0	1	1	1	1	0	1	0	1	1	1	1	0	0	1	0	505612
rPt-505625	-	85.169	96.429	0.444	0	1	0	1	0	0	1	1	1	1	1	0	1	1	1	0	1	1	1	0	-	1	1	1	0	0	1	1	505625
rPt-505802	-	88.868	96.429	0.444	1	0	1	1	1	1	0	1	1	0	0	0	0	1	1	1	1	1	0	1	-	0	1	1	1	1	1	0	505802
rPt-506014	-	79.603	90.476	0.444	1	1	0	1	1	0	1	1	1	1	-	1	0	1	1	1	1	0	1	1	0	1	0	-	1	-	0	0	506014
rPt-506431	-	85.76	96.429	0.444	1	0	0	1	0	0	0	0	0	0	1	1	0	1	0	0	0	0	0	0	-	1	1	0	0	0	1	1	506431
rPt-506686	-	89.49	96.429	0.444	1	0	1	1	1	1	0	1	1	0	0	0	0	1	1	1	1	1	0	1	-	0	1	1	1	1	1	0	506686
rPt-506829	-	89.632	96.429	0.444	1	0	1	1	1	1	0	1	1	0	0	0	0	1	1	1	1	1	0	1	-	0	1	1	1	1	1	0	506829
rPt-506986	-	86.78	97.619	0.444	1	1	1	1	1	1	1	0	0	1	0	1	0	1	0	1	1	0	1	0	1	0	1	1	1	0	0	1	506986
rPt-507205	-	84.891	96.429	0.444	1	0	0	1	0	0	0	0	0	0	1	1	0	1	0	0	0	0	0	0	-	1	1	0	0	0	1	1	507205
rPt-507373	-	86.771	97.619	0.444	1	0	1	0	0	1	0	0	0	0	0	0	0	1	0	0	1	1	0	1	0	0	1	0	0	1	1	0	507373
rPt-507379	-	90.996	97.619	0.444	1	1	1	1	0	0	1	1	1	1	0	1	1	1	1	1	1	1	0	0	0	1	1	0	0	0	0	1	507379
rPt-507401	-	86.753	96.429	0.444	1	0	0	1	0	0	0	0	0	0	1	1	0	1	0	0	0	0	0	0	-	1	1	0	0	0	1	1	507401
rPt-507726	-	86.83	96.429	0.444	1	1	0	0	0	1	1	1	1	0	1	1	1	0	1	1	1	1	1	1	-	0	0	1	0	1	0	1	507726
rPt-508463	-	88.134	96.429	0.444	1	0	1	1	0	0	0	0	0	0	0	1	0	1	0	0	0	0	0	0	-	1	1	0	0	0	1	1	508463
rPt-508582	-	85.776	97.619	0.444	1	0	1	0	0	1	0	1	1	1	0	0	0	0	0	1	0	0	0	1	1	0	0	0	0	1	0	0	508582
rPt-508690	-	83.325	96.429	0.444	1	1	1	1	1	1	0	1	1	1	-	1	1	0	0	1	1	0	1	0	1	1	0	1	1	0	0	0	508690
rPt-509026	-	87.691	96.429	0.444	-	0	0	1	1	0	0	0	0	1	0	0	0	1	0	0	0	0	0	0	1	1	1	0	1	0	1	0	509026
rPt-509666	-	89.07	97.619	0.444	0	0	0	0	1	1	0	1	1	1	0	0	0	0	0	0	1	0	0	0	1	0	0	0	1	0	1	0	509666
tPt-512901	-	88.38	97.619	0.444	0	0	1	1	0	0	0	0	0	0	0	0	0	1	0	0	1	0	0	0	1	1	1	0	0	0	1	1	512901
tPt-513081	-	84.308	94.048	0.444	0	1	1	1	1	0	1	1	0	1	0	1	0	1	1	0	0	0	0	1	1	1	1	1	1	1	1	1	513081
tPt-513277	-	76.989	92.857	0.444	1	1	1	1	1	1	1	0	1	1	1	0	1	1	0	0	1	1	1	0	-	1	0	0	1	0	1	1	513277
tPt-513470	-	82.753	96.429	0.444	1	0	0	1	1	1	1	1	1	-	1	0	1	0	1	1	1	1	0	1	0	0	1	0	1	1	0	1	513470
tPt-513493	-	90.055	97.619	0.444	1	1	0	1	1	0	0	1	1	0	1	1	1	0	1	0	1	0	0	1	1	0	1	1	1	1	0	1	513493
tPt-513922	-	90.002	97.619	0.444	1	1	1	1	1	0	0	1	0	1	1	1	1	1	1	0	0	0	1	1	0	1	1	1	1	1	0	0	513922
tPt-514116	-	75.389	89.286	0.444	1	0	1	1	1	1	1	1	1	1	0	1	0	0	1	1	1	0	1	0	-	0	1	1	1	0	1	1	514116
tPt-514156	-	84.644	91.667	0.444	0	0	1	0	0	0	0	1	0	0	1	0	1	0	1	0	0	0	1	-	1	0	1	-	0	1	0	0	514156
tPt-8940	-	90.75	95.238	0.449	1	0	1	1	1	1	0	1	0	1	0	0	0	1	1	0	1	1	1	1	1	1	1	-	1	1	0	0	347998
rPt-390337	-	82.444	94.048	0.449	1	1	1	1	1	1	-	1	1	1	0	1	1	0	0	1	-	0	1	0	1	1	0	1	1	0	0	0	390337
rPt-390436	-	83.917	92.857	0.449	0	1	0	0	0	0	0	1	0	0	1	0	0	1	1	0	1	1	0	0	0	1	0	0	0	0	1	1	390436
rPt-399991	-	86.123	96.429	0.449	1	1	1	1	1	1	0	1	1	1	0	1	1	0	0	1	1	0	1	0	1	1	0	1	1	0	0	0	399991
rPt-400946	-	88.69	95.238	0.449	-	0	1	1	1	0	0	0	0	1	0	0	0	1	0	0	0	0	0	0	0	1	1	0	1	0	1	0	400946
rPt-401563	-	82.342	96.429	0.449	1	0	1	1	0	1	0	0	0	0	0	1	0	0	0	0	0	0	0	1	0	0	1	1	0	1	0	0	401563
rPt-505559	-	83.022	94.048	0.449	1	0	0	1	0	0	1	1	-	0	0	0	0	0	1	1	1	0	0	1	0	0	0	0	-	1	0	0	505559
rPt-506440	-	88.357	96.429	0.449	1	1	0	1	0	0	0	0	0	1	0	1	0	1	0	0	0	0	0	0	1	0	1	1	0	0	0	1	506440
rPt-507103	-	85.86	94.048	0.449	-	0	1	0	1	1	1	1	1	0	0	0	1	1	1	1	1	1	1	1	-	0	0	1	1	1	0	1	507103
rPt-507569	-	85.799	91.667	0.449	0	0	1	1	0	1	1	0	1	0	0	0	1	0	0	0	1	0	1	0	-	0	0	0	0	0	1	0	507569
rPt-508731	-	85.614	95.238	0.449	0	0	1	1	0	0	1	1	1	0	0	0	1	1	0	1	0	0	0	0	0	0	-	1	0	0	0	0	508731
rPt-508925	-	85.966	95.238	0.449	1	0	0	1	0	0	0	1	0	0	0	0	0	-	0	0	1	1	0	1	1	0	1	0	0	1	0	0	508925
rPt-509461	-	82.026	90.476	0.449	1	1	0	1	1	0	1	1	1	1	0	1	0	0	-	0	1	0	1	-	1	1	0	1	1	1	1	1	509461
rPt-509598	-	86.417	96.429	0.449	1	1	1	0	0	1	0	1	1	1	1	1	1	1	1	0	1	1	0	0	0	1	1	1	0	0	0	1	509598
rPt-509641	-	82.321	95.238	0.449	0	0	1	1	0	0	1	0	1	0	0	0	0	1	0	1	0	-	1	0	0	0	1	1	0	0	0	0	509641
tPt-513019	-	84.331	96.429	0.449	0	0	1	0	0	1	0	0	0	0	1	1	1	1	0	1	0	0	0	0	1	1	0	0	0	0	0	0	513019
tPt-513085	-	88.798	96.429	0.449	0	0	1	0	0	1	1	0	0	1	0	0	0	1	0	1	0	1	1	0	0	1	0	0	0	0	0	0	513085
rPt-389838	-	90.126	98.81	0.452	1	1	1	1	1	1	1	0	1	1	1	1	0	1	0	1	0	1	0	0	1	1	1	0	1	0	0	0	389838
rPt-390577	-	90.004	98.81	0.452	1	1	1	1	0	1	1	1	0	1	0	0	0	1	1	1	1	0	1	0	1	1	1	1	0	0	1	0	390577
rPt-399937	-	94.037	98.81	0.452	1	1	1	0	1	1	0	1	0	1	1	1	1	1	1	0	1	0	0	1	0	0	0	1	1	1	1	0	399937
rPt-400302	-	90.918	98.81	0.452	1	1	1	1	0	1	1	1	0	1	0	0	0	1	1	1	1	0	1	0	1	1	1	1	0	0	1	0	400302
rPt-400855	-	85.978	98.81	0.452	1	1	1	1	0	1	1	1	0	1	0	0	0	1	1	1	1	0	1	0	1	1	1	1	0	0	1	0	400855
rPt-401481	-	91.211	98.81	0.452	1	0	0	1	1	0	1	0	0	1	1	1	1	1	1	0	1	1	0	1	1	0	1	0	1	1	1	0	401481
rPt-401499	-	87.011	97.619	0.452	0	0	0	1	1	0	1	1	1	0	1	0	1	0	1	1	1	1	1	1	0	1	1	-	1	1	1	0	401499
rPt-401505	-	91.18	98.81	0.452	0	1	1	1	1	1	1	0	0	1	0	0	0	1	0	1	0	1	1	1	1	1	0	1	1	1	1	0	401505
rPt-410783	-	92.464	97.619	0.452	1	0	1	1	1	1	0	1	0	1	0	0	0	1	1	0	1	1	1	1	1	1	1	-	1	1	0	0	410783
rPt-506565	-	92.588	98.81	0.452	0	0	1	0	1	1	1	1	1	0	1	0	1	0	1	1	1	1	1	1	0	1	0	0	1	1	1	0	506565
rPt-506598	-	92.279	98.81	0.452	1	1	0	1	0	0	0	0	0	1	0	1	0	1	0	0	0	0	0	0	1	0	1	1	0	0	0	1	506598
rPt-507730	-	92.524	98.81	0.452	1	1	0	1	0	0	0	0	0	1	0	1	0	1	0	0	0	0	0	0	1	0	1	1	0	0	0	1	507730
rPt-509276	-	92.317	98.81	0.452	1	1	1	0	1	1	0	1	0	1	1	1	1	1	1	0	1	0	0	1	0	0	0	1	1	1	1	0	509276
tPt-513067	-	92.379	98.81	0.452	1	1	0	0	0	1	1	1	1	0	1	0	1	0	1	1	1	1	1	1	1	0	0	1	0	1	0	1	513067
tPt-514208	-	89.511	98.81	0.452	1	1	0	0	1	0	1	1	0	1	0	1	0	1	1	0	1	1	1	1	0	0	1	0	1	1	1	1	514208
tPt-514325	-	90.522	98.81	0.452	0	1	1	1	1	1	1	0	1	0	0	0	1	1	1	1	1	1	1	0	0	0	0	1	1	0	1	1	514325
wPt-0218	-	80.981	91.667	0.453	0	0	0	1	1	1	0	1	1	1	1	1	1	0	1	1	1	1	0	1	0	0	0	1	1	1	1	0	120652
tPt-6244	-	90.426	92.857	0.453	1	-	1	0	1	1	0	1	1	0	1	1	0	1	0	1	0	1	1	0	-	1	0	1	1	0	1	1	348833
wPt-2495	-	76.143	89.286	0.453	1	0	1	0	0	1	1	1	0	0	1	1	1	0	1	1	-	1	1	1	1	0	-	1	0	1	0	0	372523
wPt-4349	-	85.887	95.238	0.453	0	0	1	0	1	0	1	0	0	0	1	0	0	1	1	0	0	1	0	0	0	1	0	0	1	0	1	0	379652
rPt-390419	-	81.593	89.286	0.453	0	1	0	1	1	0	0	0	1	1	1	0	0	1	1	0	1	1	-	0	-	1	1	1	1	0	1	1	390419
rPt-398750	-	81.703	94.048	0.453	0	0	0	1	0	0	0	0	1	0	0	1	0	1	0	0	0	0	0	1	-	1	1	0	0	1	1	0	398750
rPt-505345	-	79.197	88.095	0.453	-	1	0	1	1	0	1	1	1	1	-	1	0	1	1	1	1	0	1	1	0	1	0	0	1	-	0	0	505345
rPt-505964	-	83.538	90.476	0.453	1	0	0	1	1	1	1	1	1	-	1	0	1	0	1	1	1	1	0	1	0	0	1	0	1	1	0	1	505964
rPt-506092	-	78.863	94.048	0.453	1	0	1	1	0	0	0	0	-	0	0	1	0	1	0	0	0	0	0	0	1	1	1	0	0	0	1	0	506092
rPt-506416	-	87.856	92.857	0.453	0	1	0	0	-	0	0	1	0	0	1	0	0	1	1	0	1	0	0	0	0	1	0	0	-	0	1	1	506416
rPt-506530	-	83.603	88.095	0.453	0	0	0	1	1	0	-	0	1	1	0	0	1	-	0	0	0	1	0	0	1	0	1	1	-	0	0	0	506530
rPt-507438	-	79.572	94.048	0.453	1	0	0	1	0	0	1	0	0	1	0	0	0	0	0	1	0	0	0	0	1	1	1	0	-	0	1	0	507438
rPt-507824	-	79.906	88.095	0.453	1	1	1	0	0	0	0	1	0	1	1	1	1	1	1	0	1	1	0	0	0	1	1	1	-	-	-	1	507824
tPt-513425	-	74.057	92.857	0.453	0	1	0	1	1	0	1	1	0	0	1	-	1	1	0	1	0	-	0	1	1	1	0	1	1	1	1	1	513425
tPt-8506	-	78.95	83.333	0.454	0	1	1	1	1	1	1	-	1	0	0	0	1	-	1	1	1	1	-	0	0	0	0	1	1	0	-	1	349375
rPt-400954	-	80.371	85.714	0.454	-	0	1	0	1	0	0	0	0	0	0	1	0	1	0	0	0	0	0	0	1	1	0	0	1	-	1	1	400954
rPt-506468	-	81.188	85.714	0.454	1	1	-	0	0	0	0	1	1	1	0	1	1	1	1	0	1	1	0	0	1	1	1	-	0	0	0	1	506468
rPt-6165	-	89.072	95.238	0.456	0	1	1	-	0	0	1	0	1	0	1	0	0	0	0	0	0	1	0	0	0	0	1	-	0	0	1	1	346583
rPt-410927	-	81.214	96.429	0.456	1	0	0	1	0	0	0	0	0	0	1	1	0	1	0	0	0	0	0	0	-	1	1	0	0	0	1	1	410927
rPt-505288	-	84.076	96.429	0.456	1	1	0	1	1	-	0	1	0	1	0	1	0	0	1	1	1	0	1	1	0	1	1	0	1	1	1	1	505288
rPt-506218	-	89.304	97.619	0.456	1	1	0	1	0	0	0	0	0	1	0	1	0	1	0	0	0	0	0	0	1	0	1	1	0	0	0	1	506218
rPt-508897	-	80.416	95.238	0.456	1	0	1	1	-	-	1	1	1	1	0	0	0	1	0	0	1	1	1	1	1	1	1	0	1	1	0	0	508897
tPt-513263	-	85.732	97.619	0.456	0	0	1	1	0	0	1	1	1	0	0	0	1	1	0	1	0	0	0	0	0	0	1	1	0	0	0	0	513263
rPt-6980	-	79.847	94.048	0.457	1	1	1	1	0	0	1	1	0	1	1	1	1	1	1	1	1	1	0	0	0	1	1	1	0	0	0	1	347536
rPt-389446	-	83.211	92.857	0.457	1	0	0	1	0	0	0	0	0	0	1	1	0	1	0	0	0	0	0	0	-	1	1	0	0	0	1	1	389446
rPt-390416	-	87.19	94.048	0.457	0	0	0	0	1	1	0	0	1	0	0	0	0	0	0	0	0	0	1	1	0	0	0	0	1	1	1	1	390416
rPt-399903	-	73.121	91.667	0.457	1	0	-	1	0	1	1	0	0	1	1	0	1	0	0	1	0	0	0	0	1	0	-	0	0	0	0	1	399903
rPt-401554	-	77.06	91.667	0.457	-	0	0	0	1	0	1	1	1	0	1	0	1	0	1	1	1	1	1	1	0	1	1	1	1	1	-	0	401554
rPt-401643	-	86.204	90.476	0.457	0	1	-	-	1	-	1	0	1	1	1	1	1	0	0	0	0	1	1	0	1	1	0	1	1	0	1	1	401643
rPt-410938	-	84.24	94.048	0.457	1	0	0	0	0	1	0	0	0	1	1	0	1	0	0	0	0	0	1	0	1	1	0	1	0	0	0	0	410938
rPt-508152	-	62.802	92.857	0.457	1	1	1	-	0	1	0	0	0	1	0	1	0	1	0	0	0	0	0	0	1	0	0	1	0	0	0	1	508152
rPt-509031	-	82.367	92.857	0.457	1	1	1	1	-	1	0	0	0	1	1	1	0	1	0	1	0	1	0	0	1	1	1	1	1	0	0	1	509031
rPt-509189	-	77.874	92.857	0.457	-	0	1	1	1	0	0	0	0	0	0	0	0	1	0	0	0	0	0	0	1	1	1	0	1	0	1	1	509189
rPt-509298	-	79.059	94.048	0.457	1	1	0	1	0	0	0	1	1	0	0	1	0	0	0	0	1	1	0	0	1	0	0	0	0	0	1	0	509298
wPt-4327	-	94.653	100	0.459	1	0	1	1	0	1	0	0	0	0	1	0	1	1	1	1	1	1	0	1	1	1	1	1	0	1	1	0	120780
wPt-6943	-	91.762	100	0.459	0	0	0	0	1	1	0	0	0	0	1	0	0	0	0	0	0	0	1	1	0	0	0	1	1	1	1	1	346223
rPt-2542	-	91.7	100	0.459	1	0	0	1	1	0	0	0	0	0	0	1	0	1	0	0	0	0	0	0	1	1	1	0	1	0	1	0	347184
rPt-2544	-	93.053	100	0.459	1	1	1	0	1	1	0	1	0	1	1	1	1	1	1	0	1	0	0	1	0	0	0	1	1	1	1	0	347784
tPt-3980	-	91.621	100	0.459	1	1	1	1	1	1	1	0	1	1	1	1	0	1	0	1	0	1	0	0	1	1	1	0	1	0	0	0	348648
tPt-2425	-	95.612	100	0.459	1	1	1	0	0	1	0	0	0	1	0	1	0	1	0	0	0	0	0	0	1	0	0	1	0	0	0	1	349319
wPt-0203	-	89.256	100	0.459	0	0	0	0	1	1	0	0	0	0	1	0	0	0	0	0	0	0	1	1	0	0	0	1	1	1	1	1	377509
rPt-389289	-	92.821	100	0.459	1	1	1	1	0	1	1	1	0	1	0	0	0	1	1	1	1	0	1	0	1	1	1	1	0	0	1	0	389289
rPt-389414	-	93.485	100	0.459	0	1	0	0	0	0	0	1	0	0	1	0	0	1	1	0	1	1	0	0	0	1	0	0	0	0	1	1	389414
rPt-389545	-	91.593	100	0.459	1	1	1	1	1	1	1	0	1	1	1	1	0	1	0	1	0	1	0	0	1	1	1	0	1	0	0	0	389545
rPt-390177	-	94.344	100	0.459	1	0	1	0	1	0	0	0	0	0	0	1	0	1	0	0	0	0	0	0	1	1	0	0	1	0	1	1	390177
rPt-390364	-	92.578	100	0.459	0	1	0	1	1	1	1	1	1	1	0	1	1	1	1	1	1	0	1	0	0	1	0	1	1	0	0	0	390364
rPt-390657	-	95.728	100	0.459	1	1	0	1	1	0	0	0	0	1	1	1	0	0	1	0	1	1	0	1	0	1	1	1	1	1	1	1	390657
rPt-398551	-	93.951	100	0.459	1	1	1	1	0	1	1	1	0	1	0	0	0	1	1	1	1	0	1	0	1	1	1	1	0	0	1	0	398551
rPt-398622	-	92.81	100	0.459	0	0	0	1	1	0	1	1	1	0	1	0	1	0	1	1	1	1	1	1	0	1	1	0	1	1	1	0	398622
rPt-399699	-	95.776	100	0.459	1	1	0	1	1	0	0	0	0	1	1	1	0	0	1	0	1	1	0	1	0	1	1	1	1	1	1	1	399699
rPt-399723	-	86.168	100	0.459	0	1	0	0	0	1	1	1	1	0	1	1	1	0	1	1	1	1	1	1	1	0	0	1	0	1	0	1	399723
rPt-399789	-	91.345	100	0.459	1	0	0	1	1	0	0	0	0	0	0	1	0	1	0	0	0	0	0	0	1	1	1	0	1	0	1	0	399789
rPt-399990	-	93.684	100	0.459	0	0	0	1	1	0	1	1	1	0	1	0	1	0	1	1	1	1	1	1	0	1	1	0	1	1	1	0	399990
rPt-400767	-	92.523	100	0.459	1	1	1	1	0	1	1	1	0	1	0	0	0	1	1	1	1	0	1	0	1	1	1	1	0	0	1	0	400767
rPt-401055	-	95.58	100	0.459	1	1	1	1	1	0	0	1	0	1	1	1	1	1	1	0	0	0	0	1	0	0	1	1	1	1	1	0	401055
rPt-401352	-	88.948	100	0.459	1	1	1	1	1	1	1	0	0	1	0	1	0	1	0	1	1	0	1	0	1	0	1	1	1	0	0	1	401352
rPt-402342	-	91.076	100	0.459	1	1	1	1	0	1	1	1	0	1	0	0	0	1	1	1	1	0	1	0	1	1	1	1	0	0	1	0	402342
rPt-402537	-	96.642	100	0.459	1	1	0	1	1	0	0	0	0	1	1	1	0	0	1	0	1	1	0	1	0	1	1	1	1	1	1	1	402537
rPt-402602	-	96.122	100	0.459	1	1	0	1	1	0	0	0	0	1	1	1	0	0	1	0	1	1	0	1	0	1	1	1	1	1	1	1	402602
rPt-411205	-	96.691	100	0.459	1	1	0	1	1	0	0	0	0	1	1	1	0	0	1	0	1	1	0	1	0	1	1	1	1	1	1	1	411205
rPt-411512	-	90.578	100	0.459	1	1	1	0	1	1	0	1	0	1	0	1	1	1	1	1	1	0	0	1	0	0	0	1	1	1	1	0	411512
rPt-505185	-	93.349	100	0.459	1	0	0	1	1	0	0	0	0	0	0	1	0	1	0	0	0	0	0	0	1	1	1	0	1	0	1	0	505185
rPt-505470	-	92.17	100	0.459	0	0	0	1	1	0	1	0	1	1	0	0	0	0	0	0	0	0	1	0	1	0	1	1	1	0	0	0	505470
rPt-505769	-	88.169	100	0.459	1	0	1	1	1	1	1	1	1	0	0	0	1	1	0	1	0	1	1	1	1	0	0	0	1	1	1	0	505769
rPt-505873	-	92.336	100	0.459	0	1	0	1	1	1	1	1	1	1	0	1	1	1	1	1	1	0	1	0	0	1	0	1	1	0	0	0	505873
rPt-506135	-	95.18	100	0.459	1	0	1	0	1	0	0	0	0	0	0	1	0	1	0	0	0	0	0	0	1	1	0	0	1	0	1	1	506135
rPt-506603	-	94.923	100	0.459	1	1	1	0	0	1	0	0	0	1	0	1	0	1	0	0	0	0	0	0	1	0	0	1	0	0	0	1	506603
rPt-506720	-	92.432	100	0.459	1	1	1	0	0	1	0	1	1	1	1	1	1	1	1	0	1	1	0	0	0	1	1	1	0	0	0	1	506720
rPt-506896	-	91.503	100	0.459	1	0	1	0	1	0	0	0	0	0	0	1	0	1	0	0	0	0	0	0	1	1	0	0	1	0	1	1	506896
rPt-507377	-	93.895	100	0.459	0	0	0	1	1	0	1	1	1	0	1	0	1	0	1	1	1	1	1	1	0	1	1	0	1	1	1	0	507377
rPt-507398	-	93.042	100	0.459	0	0	1	0	0	1	1	1	1	0	0	0	1	0	0	1	0	0	0	1	0	0	0	1	0	1	0	0	507398
rPt-508306	-	92.822	100	0.459	1	0	0	1	1	0	0	0	0	0	0	1	0	1	0	0	0	0	0	0	1	1	1	0	1	0	1	0	508306
rPt-508446	-	90.903	100	0.459	0	1	0	0	0	0	0	1	0	0	1	0	0	1	1	0	1	1	0	0	0	1	0	0	0	0	1	1	508446
rPt-508516	-	91.963	100	0.459	1	1	1	0	1	1	0	1	0	1	1	1	1	1	1	0	1	0	0	1	0	0	0	1	1	1	1	0	508516
rPt-508520	-	88.114	100	0.459	0	1	0	1	1	1	1	1	1	1	0	1	1	1	1	1	1	0	1	0	0	1	0	1	1	0	0	0	508520
rPt-509065	-	92.922	100	0.459	0	0	1	0	0	1	1	1	1	0	0	0	1	0	0	1	0	0	0	1	0	0	0	1	0	1	0	0	509065
rPt-509632	-	89.045	100	0.459	0	0	0	1	1	0	1	0	1	1	0	0	0	0	0	0	0	0	1	0	1	0	1	1	1	0	0	0	509632
tPt-512861	-	95.709	100	0.459	1	0	0	1	1	0	0	0	0	0	0	0	0	1	0	0	1	1	0	1	0	0	0	1	1	1	0	0	512861
tPt-513473	-	93.102	100	0.459	1	0	0	1	0	0	0	0	0	0	0	0	0	1	1	0	1	1	0	1	0	0	1	0	0	1	1	0	513473
rPt-9131	-	91.211	95.238	0.46	1	0	0	1	1	0	0	0	0	1	1	1	1	1	1	1	1	0	1	1	0	1	0	-	1	1	1	0	347726
rPt-399245	-	82.719	95.238	0.46	1	1	1	1	1	1	0	1	1	1	0	1	1	0	0	1	1	0	1	0	-	1	0	1	1	0	0	0	399245
rPt-399520	-	92.339	95.238	0.46	1	0	0	1	1	0	0	0	0	1	1	1	1	1	1	1	1	0	1	1	0	1	0	-	1	1	1	0	399520
rPt-402607	-	88.116	96.429	0.46	1	1	1	1	0	0	1	1	0	1	0	1	1	1	1	1	1	1	0	0	1	1	1	0	0	0	0	1	402607
rPt-508998	-	85.209	95.238	0.46	1	1	1	0	0	1	1	1	0	0	1	1	0	-	1	1	1	0	1	1	0	1	0	0	0	1	1	1	508998
rPt-509423	-	90.838	95.238	0.46	0	1	0	0	0	1	1	1	1	1	1	0	1	0	1	1	1	1	1	1	-	0	0	1	0	1	0	1	509423
rPt-402411	-	87.647	89.286	0.461	0	1	-	-	1	-	1	0	1	1	1	1	1	0	0	0	0	1	1	0	1	1	0	1	1	0	1	1	402411
rPt-402426	-	81.197	92.857	0.461	0	0	1	0	1	1	0	0	0	0	1	0	0	1	0	1	0	0	0	1	0	0	0	0	1	1	1	0	402426
rPt-507650	-	78.079	90.476	0.461	1	0	0	1	1	0	0	1	1	0	0	0	0	0	1	0	0	0	-	1	-	0	0	0	1	1	0	0	507650
rPt-509367	-	82.571	91.667	0.461	0	0	1	1	0	0	0	0	0	-	0	0	0	1	0	0	1	0	0	0	1	1	1	0	0	0	1	1	509367
tPt-5381	-	93.001	98.81	0.463	1	1	1	0	0	1	0	0	0	1	0	1	0	1	0	0	0	0	0	0	1	0	0	1	0	0	0	1	349166
rPt-390174	-	94.119	98.81	0.463	0	0	0	1	1	0	1	1	1	0	1	0	1	0	1	1	1	1	1	1	0	1	1	0	1	1	1	0	390174
rPt-400060	-	86.697	98.81	0.463	1	1	1	1	1	1	0	1	1	1	0	1	1	0	0	1	1	0	1	0	1	1	0	1	1	0	0	0	400060
rPt-400221	-	91.768	98.81	0.463	1	1	1	1	1	1	1	0	1	1	1	1	0	1	0	1	0	1	0	0	1	1	1	0	1	0	0	0	400221
rPt-400235	-	94.515	98.81	0.463	0	0	0	1	1	0	1	1	1	0	1	0	1	0	1	1	1	1	1	1	0	1	1	0	1	1	1	0	400235
rPt-401215	-	84.06	98.81	0.463	1	1	1	1	1	1	0	0	0	1	1	1	0	1	0	1	0	1	0	0	1	1	1	1	1	0	0	1	401215
rPt-401296	-	92.998	98.81	0.463	0	0	1	0	1	1	1	1	1	0	1	0	1	0	1	1	1	1	1	1	0	1	0	0	1	1	1	0	401296
rPt-505447	-	89.705	98.81	0.463	1	0	1	0	1	1	0	1	0	0	1	0	0	1	0	1	0	0	0	0	0	0	0	1	1	0	0	0	505447
rPt-505614	-	88.655	98.81	0.463	1	1	0	0	0	1	1	1	1	0	1	0	1	0	1	1	1	1	1	1	1	0	0	1	0	1	0	1	505614
rPt-507265	-	89.012	98.81	0.463	0	0	1	0	0	1	0	0	1	0	1	0	0	0	0	1	0	0	0	0	0	1	1	1	0	0	1	1	507265
rPt-507320	-	91.764	98.81	0.463	1	0	1	0	1	1	0	1	0	0	1	0	0	1	0	1	0	0	0	0	0	0	0	1	1	0	0	0	507320
rPt-507894	-	85.774	98.81	0.463	1	0	0	1	0	0	0	1	0	0	0	0	0	0	1	1	1	1	0	1	0	0	1	0	0	1	0	0	507894
rPt-508834	-	87.126	98.81	0.463	1	1	0	0	1	0	0	1	1	1	1	1	1	0	1	0	1	0	0	1	1	0	0	1	1	1	1	1	508834
rPt-509249	-	90.926	98.81	0.463	1	1	1	1	0	1	1	1	0	1	0	0	0	1	1	1	1	0	1	0	1	1	1	1	0	0	1	0	509249
rPt-509308	-	92.047	98.81	0.463	0	1	0	0	0	0	0	1	0	0	1	0	0	1	1	0	1	1	0	0	0	1	0	0	0	0	1	1	509308
rPt-509435	-	87.551	98.81	0.463	1	0	1	1	1	1	1	1	1	0	0	0	0	1	1	1	1	1	0	1	0	0	1	1	1	1	0	0	509435
rPt-509668	-	81.878	98.81	0.463	1	0	1	1	1	1	0	1	1	0	0	1	0	1	0	1	1	1	1	1	0	1	0	0	1	1	1	0	509668
tPt-513338	-	93.26	98.81	0.463	1	0	0	0	1	1	0	1	1	0	0	0	0	1	1	1	1	0	1	1	1	1	1	1	1	1	1	0	513338
rPt-505581	-	93.17	94.048	0.464	1	0	0	1	1	0	0	0	0	1	1	1	1	1	1	1	1	0	1	1	0	1	0	-	1	1	1	0	505581
rPt-506747	-	82.266	95.238	0.464	0	1	1	0	0	0	1	0	1	0	1	0	0	0	0	0	0	1	0	0	0	0	1	1	0	0	1	1	506747
rPt-506948	-	83.587	94.048	0.464	0	1	0	1	0	0	1	0	1	1	0	-	1	0	0	0	0	1	0	0	1	0	0	1	0	0	0	1	506948
tPt-513522	-	83.098	95.238	0.464	0	0	0	0	0	0	1	1	1	0	0	0	1	0	0	0	1	0	1	1	0	0	1	1	0	1	0	0	513522
tPt-514129	-	88.068	94.048	0.464	1	0	0	1	0	1	0	1	1	-	0	1	0	1	1	1	0	1	1	1	1	1	0	1	0	1	1	0	514129
wPt-4271	-	81.186	88.095	0.465	0	-	1	-	1	1	1	1	1	0	0	0	0	0	0	1	0	1	1	1	1	1	1	-	1	1	0	1	119694
rPt-389392	-	81.439	86.905	0.465	0	1	1	1	1	0	1	1	0	1	0	1	-	1	0	0	-	-	-	1	0	1	1	1	1	1	1	1	389392
rPt-507873	-	85.526	88.095	0.465	0	1	-	-	1	-	1	0	1	1	1	1	1	0	0	0	0	1	1	0	1	1	0	1	1	0	1	1	507873
tPt-513786	-	75.1	88.095	0.465	0	0	1	-	-	1	1	0	0	0	1	0	0	0	0	1	0	0	1	1	0	0	0	1	-	1	0	0	513786
rPt-0716	-	86.939	96.429	0.466	1	0	1	1	1	1	1	0	1	0	0	0	0	1	0	1	1	1	1	1	0	1	1	-	1	1	0	0	346755
rPt-4272	-	90.002	96.429	0.466	1	0	1	1	1	1	1	0	1	0	0	0	0	1	0	1	1	1	1	1	0	1	1	-	1	1	0	0	347072
rPt-2965	-	87.546	96.429	0.466	1	0	1	1	1	1	1	0	1	0	0	0	0	1	0	1	1	1	1	1	0	1	1	-	1	1	0	0	347809
rPt-389465	-	89.578	97.619	0.466	1	0	1	1	1	1	0	1	1	0	0	0	0	1	1	1	1	1	0	1	0	0	1	1	1	1	0	0	389465
rPt-400949	-	86.834	97.619	0.466	0	1	0	1	0	0	1	1	1	1	1	0	1	1	1	0	1	1	1	0	0	1	1	1	0	0	1	1	400949
rPt-401480	-	87.993	97.619	0.466	0	0	0	1	1	0	1	0	1	0	0	0	0	0	0	1	0	0	1	1	0	0	0	0	1	1	1	0	401480
rPt-402245	-	89.35	96.429	0.466	1	0	1	1	1	1	1	0	1	0	0	0	0	1	0	1	1	1	1	1	0	1	1	-	1	1	0	0	402245
rPt-402430	-	88.65	97.619	0.466	0	0	0	1	1	0	1	0	1	0	0	0	0	0	0	1	0	0	1	1	0	0	0	0	1	1	1	0	402430
rPt-402625	-	88.751	96.429	0.466	1	0	0	1	1	0	0	0	0	1	1	1	1	1	1	0	1	0	1	1	0	1	1	-	1	1	1	0	402625
rPt-410917	-	85.063	96.429	0.466	1	1	1	0	0	1	1	1	0	0	1	1	0	0	1	1	1	0	1	1	0	1	0	0	-	1	1	1	410917
rPt-411252	-	89.372	96.429	0.466	1	0	1	1	1	1	1	0	1	0	0	0	0	1	0	1	1	1	1	1	0	1	1	-	1	1	0	0	411252
rPt-506001	-	86.194	96.429	0.466	1	0	1	1	1	1	1	0	1	0	0	0	0	1	0	1	1	1	1	1	0	1	1	-	1	1	0	0	506001
rPt-506437	-	91.025	97.619	0.466	1	1	0	0	0	1	1	1	1	0	1	0	1	0	1	1	1	1	1	1	1	0	0	1	0	1	0	1	506437
rPt-506496	-	89.914	97.619	0.466	1	0	0	0	0	1	0	1	0	1	1	0	1	0	0	0	0	1	1	0	1	0	0	1	0	0	0	0	506496
rPt-507312	-	85.153	97.619	0.466	1	0	1	1	1	1	1	1	1	0	0	0	1	1	0	1	0	1	1	1	1	0	0	0	1	1	1	0	507312
rPt-507316	-	78.364	97.619	0.466	1	1	1	0	0	1	0	0	0	1	0	1	0	1	0	0	0	0	0	0	1	0	0	1	0	0	0	1	507316
rPt-507664	-	87.093	97.619	0.466	1	1	0	0	1	0	0	1	1	1	1	1	1	0	1	0	1	0	0	1	1	0	0	1	1	1	1	1	507664
rPt-508395	-	87.902	97.619	0.466	1	1	0	1	1	0	0	1	0	1	0	1	1	1	1	0	1	1	1	1	0	1	0	0	1	1	0	0	508395
rPt-508462	-	90.353	97.619	0.466	0	1	1	0	1	1	0	0	1	1	1	1	1	1	0	0	0	1	1	0	0	1	0	1	1	0	1	1	508462
rPt-508633	-	89.273	96.429	0.466	1	0	1	1	1	1	1	0	1	0	0	0	0	1	0	1	1	1	1	1	0	1	1	-	1	1	0	0	508633
rPt-508736	-	88.17	96.429	0.466	1	1	0	0	0	1	1	1	1	0	1	0	1	0	1	1	1	1	1	1	1	0	0	-	0	1	0	1	508736
rPt-509728	-	85.442	97.619	0.466	1	1	1	1	1	1	0	1	1	1	0	1	1	0	0	1	1	0	1	0	1	1	0	1	1	0	0	0	509728
tPt-513775	-	81.965	96.429	0.466	1	0	1	1	0	1	1	1	1	1	0	0	1	0	0	1	-	1	0	1	1	0	1	0	0	1	1	1	513775
tPt-513876	-	88.274	96.429	0.466	1	0	1	1	1	1	1	0	1	0	0	0	0	1	0	1	1	1	1	1	0	1	1	-	1	1	0	0	513876
wPt-0966	-	89.632	94.048	0.468	1	1	1	1	1	0	1	0	1	0	0	1	1	0	1	1	0	1	1	1	1	0	0	0	1	1	0	0	117448
wPt-7775	-	85.974	90.476	0.468	1	1	0	1	0	-	0	0	-	1	0	0	0	1	-	0	1	1	0	0	0	1	0	0	0	0	1	0	120377
tPt-3020	-	84.77	89.286	0.468	1	-	0	1	1	0	-	1	1	1	0	1	0	1	0	1	1	0	1	-	1	0	1	0	1	-	0	1	348988
rPt-390454	-	78.836	91.667	0.468	1	0	1	0	0	1	0	-	1	1	0	1	0	0	0	1	0	0	0	1	-	0	0	0	0	1	0	0	390454
rPt-399884	-	84.958	91.667	0.468	1	0	0	0	1	1	0	1	0	0	1	0	0	0	1	0	1	0	0	-	0	0	1	0	1	-	0	1	399884
rPt-400679	-	83.927	92.857	0.468	0	1	0	1	0	0	1	1	1	-	1	0	1	1	1	0	1	1	1	0	0	1	1	1	0	0	1	1	400679
rPt-401403	-	85.983	92.857	0.468	0	1	0	1	0	0	1	1	1	-	1	0	1	1	1	0	1	1	1	0	0	1	1	1	0	0	1	1	401403
rPt-402313	-	87.543	91.667	0.468	0	1	-	0	1	-	1	0	1	1	1	1	1	0	0	0	0	1	1	0	1	1	0	1	1	0	1	1	402313
rPt-508722	-	85.447	94.048	0.468	1	0	1	1	1	1	0	1	1	0	0	0	0	0	1	1	1	1	0	1	0	0	1	1	1	1	0	0	508722
rPt-399920	-	84.744	86.905	0.469	0	1	-	-	1	-	1	0	1	1	1	1	1	0	0	0	0	1	1	0	1	1	0	1	1	0	1	1	399920
rPt-400154	-	78.444	86.905	0.469	1	1	-	1	-	0	1	1	1	1	0	1	0	1	1	1	1	0	1	-	0	1	0	0	1	1	0	0	400154
rPt-410976	-	81.195	90.476	0.469	1	0	1	0	0	1	0	0	1	1	0	1	0	0	0	1	0	0	0	1	0	0	0	0	0	1	0	0	410976
wPt-7184	-	86.758	96.429	0.47	0	0	0	0	0	0	1	1	0	0	1	1	0	0	0	0	0	1	1	1	1	1	0	0	0	1	1	0	119906
rPt-8921	-	85.427	95.238	0.47	1	0	1	1	1	1	1	0	1	0	0	0	0	1	0	1	1	1	1	1	0	1	1	-	1	1	0	0	346946
tPt-4479	-	86.752	96.429	0.47	0	1	1	0	0	0	0	0	1	1	0	0	0	1	0	0	0	0	1	0	0	1	1	1	0	0	1	0	349269
rPt-389803	-	85.658	94.048	0.47	-	1	1	1	0	0	0	0	0	1	1	0	1	0	1	0	0	0	0	0	-	1	1	1	0	0	0	0	389803
rPt-399503	-	84.19	95.238	0.47	1	1	1	1	1	1	1	0	0	1	0	1	0	1	0	1	1	0	1	0	1	0	1	-	1	0	0	1	399503
rPt-400871	-	79.969	95.238	0.47	1	1	-	0	0	0	0	1	0	1	1	1	1	1	1	0	1	1	0	0	1	1	1	1	0	0	0	1	400871
rPt-401313	-	85.635	95.238	0.47	1	0	1	1	0	1	0	0	0	0	-	0	0	0	1	1	1	0	0	1	0	0	1	0	0	1	0	0	401313
rPt-401418	-	88.863	95.238	0.47	-	1	1	1	0	0	0	0	0	1	1	0	1	0	1	0	0	0	0	0	0	1	1	1	0	0	0	0	401418
rPt-401881	-	89.522	95.238	0.47	1	0	0	0	0	-	0	1	0	0	1	1	1	0	1	0	1	1	0	0	1	0	1	0	0	0	0	0	401881
rPt-402558	-	87.225	96.429	0.47	0	0	0	1	1	0	1	0	1	0	0	0	0	0	0	1	0	0	1	1	0	0	0	0	1	1	1	0	402558
rPt-505287	-	87.974	96.429	0.47	1	1	1	0	0	1	0	0	0	1	0	1	0	1	0	0	0	0	0	0	1	0	0	1	0	0	0	1	505287
rPt-505489	-	83.062	96.429	0.47	0	1	0	1	0	0	1	1	1	1	1	0	1	1	1	0	1	1	1	0	0	1	1	1	0	0	1	1	505489
rPt-505721	-	83.673	96.429	0.47	0	1	0	0	0	0	1	1	1	0	1	0	0	0	0	0	0	0	0	0	1	0	1	1	0	0	1	1	505721
rPt-509677	-	88.754	95.238	0.47	1	0	0	1	1	0	0	0	0	1	1	1	1	1	1	1	1	0	1	1	0	1	0	-	1	1	1	0	509677
tPt-512877	-	90.555	95.238	0.47	0	1	0	1	1	0	1	0	0	1	0	1	1	0	1	0	0	0	1	0	0	0	0	-	1	0	0	0	512877
tPt-512944	-	88.559	95.238	0.47	0	1	0	0	0	1	0	1	1	1	0	0	0	0	1	0	0	0	1	0	1	1	1	-	0	0	0	0	512944
tPt-514251	-	88.383	96.429	0.47	0	0	1	0	0	1	0	0	1	0	1	0	0	0	0	1	0	0	0	0	0	1	1	1	0	0	1	1	514251
wPt-1598	-	87.644	92.857	0.471	0	0	0	0	1	1	0	0	0	0	1	0	0	0	0	0	0	0	1	1	0	0	0	1	1	1	1	1	121411
rPt-7137	-	92.157	98.81	0.472	1	0	0	1	1	0	0	0	0	1	1	1	1	1	1	1	1	0	1	1	0	1	0	0	1	1	1	0	346862
rPt-9178	-	85.072	97.619	0.472	1	0	1	1	1	1	1	0	1	0	0	0	0	1	0	1	1	1	1	1	0	1	1	-	1	1	0	0	346980
rPt-3136	-	93.377	98.81	0.472	1	0	0	1	1	0	0	0	0	1	1	1	1	1	1	1	1	0	1	1	0	1	0	0	1	1	1	0	347590
rPt-507165	-	87.615	98.81	0.472	1	1	0	1	1	0	0	1	0	1	0	1	1	1	1	0	1	1	1	1	0	1	0	0	1	1	0	0	507165
rPt-389585	-	89.01	95.238	0.473	1	1	1	0	0	0	0	1	0	1	1	1	1	1	1	0	1	1	0	0	0	1	1	1	0	0	0	1	389585
rPt-401743	-	85.599	92.857	0.473	0	0	0	1	1	0	1	0	1	1	-	0	1	0	0	1	0	0	1	0	1	0	1	0	-	0	0	0	401743
rPt-506212	-	82.972	95.238	0.473	0	1	1	0	0	1	0	0	1	1	1	0	1	1	0	0	1	1	1	1	1	1	1	1	0	1	1	0	506212
rPt-507237	-	79.091	95.238	0.473	1	1	1	1	0	1	0	1	1	1	0	1	0	0	1	1	1	1	1	0	0	1	1	1	0	0	0	1	507237
rPt-508160	-	79.395	94.048	0.473	0	0	1	1	1	0	0	0	0	1	0	1	0	1	0	0	0	0	0	0	0	1	1	0	1	-	1	0	508160
rPt-508521	-	79.057	88.095	0.473	0	0	1	0	1	1	1	1	0	0	-	0	0	1	0	1	0	1	0	0	0	0	0	0	1	0	0	1	508521
rPt-509552	-	88.234	92.857	0.473	0	1	1	0	0	-	0	0	0	1	0	1	0	0	1	0	1	0	1	1	0	1	0	0	0	-	0	1	509552
tPt-513624	-	89.182	95.238	0.473	1	0	1	1	0	1	1	1	1	0	0	0	0	1	1	1	1	1	0	0	1	1	1	0	0	0	0	1	513624
rPt-7385	-	89.374	96.429	0.475	1	0	1	1	1	1	1	1	1	0	1	1	1	0	0	1	0	-	0	1	1	0	0	0	1	1	0	0	347005
tPt-2971	-	80.062	90.476	0.475	1	0	0	1	0	0	0	0	0	0	1	0	1	0	0	1	1	1	0	0	1	0	1	-	0	0	1	0	348411
tPt-4269	-	87.118	97.619	0.475	0	1	1	1	1	0	1	1	0	1	0	1	0	1	0	0	0	0	0	1	0	1	1	1	1	1	1	1	348858
rPt-390665	-	80.444	89.286	0.475	0	-	0	0	0	0	0	0	0	1	1	1	0	-	1	0	1	0	0	1	0	1	1	1	0	1	0	1	390665
rPt-411329	-	78.632	88.095	0.475	0	1	-	1	1	1	-	0	0	0	0	0	0	1	0	0	0	1	0	0	-	0	0	1	1	0	1	1	411329
rPt-506239	-	86.405	97.619	0.475	1	1	1	0	0	1	1	1	0	0	1	1	0	0	1	1	1	0	1	1	0	1	0	0	0	1	1	1	506239
rPt-506706	-	90.353	97.619	0.475	1	0	1	1	1	1	1	1	0	0	0	0	0	1	0	1	0	0	1	0	0	0	0	0	1	0	0	0	506706
rPt-507140	-	90.142	97.619	0.475	0	0	0	1	1	1	1	0	0	0	0	0	0	0	0	1	0	0	1	1	1	0	0	0	1	1	1	0	507140
rPt-508374	-	79.986	82.143	0.476	0	1	0	-	0	0	0	0	0	1	0	0	-	-	1	0	0	-	1	0	-	1	1	1	0	0	1	1	508374
rPt-0318	-	93.136	100	0.477	0	1	0	0	0	1	1	1	1	0	1	0	1	0	1	1	1	1	1	1	1	0	0	1	0	1	0	1	346634
tPt-7557	-	81.802	92.857	0.477	1	0	-	1	0	1	1	0	0	1	1	0	1	0	0	1	0	0	0	0	1	0	1	0	0	0	0	1	348160
wPt-9434	-	86.388	94.048	0.477	0	0	0	0	1	1	0	0	0	0	1	0	0	0	0	0	0	0	1	1	0	0	0	1	1	1	1	1	372903
rPt-390238	-	85.202	92.857	0.477	0	0	0	0	0	0	0	0	0	-	1	1	0	0	1	0	1	0	0	1	0	1	1	1	0	1	0	1	390238
rPt-390261	-	83.374	92.857	0.477	1	1	0	0	1	0	-	1	1	1	1	1	1	0	1	0	0	1	1	1	0	0	0	1	1	1	0	0	390261
rPt-390331	-	80.654	92.857	0.477	0	1	0	1	0	0	1	1	1	-	1	0	1	1	1	0	1	1	1	0	0	1	1	1	0	0	1	1	390331
rPt-400043	-	93.007	100	0.477	1	0	1	1	1	0	0	0	0	0	0	1	0	1	0	0	0	0	0	0	1	1	1	0	1	0	1	0	400043
rPt-400368	-	94.333	100	0.477	0	0	0	1	0	1	1	0	1	0	0	1	0	0	0	1	1	0	1	0	0	1	1	0	0	0	0	1	400368
rPt-400449	-	94.212	100	0.477	1	0	1	1	1	0	0	0	0	0	0	1	0	1	0	0	0	0	0	0	1	1	1	0	1	0	1	0	400449
rPt-400828	-	91.955	100	0.477	0	1	0	0	0	0	0	0	0	1	1	1	1	0	1	0	1	0	0	0	0	1	1	0	0	0	1	1	400828
rPt-400935	-	86.726	94.048	0.477	1	0	0	0	1	0	1	1	0	0	1	0	1	0	0	0	0	1	0	0	1	0	0	1	1	0	0	0	400935
rPt-411479	-	93.609	100	0.477	1	0	0	1	1	0	0	0	0	1	1	1	1	1	1	1	1	0	1	1	0	1	0	0	1	1	1	0	411479
rPt-505444	-	81.894	92.857	0.477	1	0	0	0	0	-	0	1	0	0	1	1	1	0	1	0	1	1	0	0	1	0	1	0	0	0	0	0	505444
rPt-507076	-	89.093	100	0.477	1	0	1	0	1	1	0	1	0	0	0	1	0	1	0	1	0	0	0	1	0	0	0	0	1	1	0	0	507076
rPt-507494	-	88.694	94.048	0.477	0	0	0	1	1	1	1	0	0	0	0	0	0	0	0	1	0	0	1	1	1	0	0	0	1	1	1	0	507494
rPt-507758	-	87.797	91.667	0.477	1	0	1	1	0	1	1	0	0	0	1	0	0	1	-	1	1	1	0	1	1	-	1	0	0	1	1	1	507758
rPt-509288	-	89.884	100	0.477	0	0	1	0	1	1	0	0	0	0	1	0	0	1	0	1	0	0	0	1	0	0	1	0	1	1	1	0	509288
rPt-509404	-	93.327	100	0.477	0	1	0	1	1	0	0	0	1	1	1	0	0	1	1	0	1	1	0	0	1	1	1	1	1	0	1	1	509404
tPt-513046	-	90.752	100	0.477	0	1	0	0	1	0	0	0	0	1	1	1	1	0	0	0	0	0	1	0	0	1	0	0	1	0	1	1	513046
tPt-513533	-	90.654	100	0.477	0	1	1	1	1	0	1	1	0	1	0	1	0	1	0	0	0	0	0	1	0	1	1	1	1	1	1	1	513533
tPt-513652	-	95.512	100	0.477	1	0	0	0	1	1	0	1	1	0	0	0	0	1	1	1	1	0	0	1	1	1	1	1	1	1	1	0	513652
wPt-2212	-	84.995	96.429	0.478	0	0	1	1	0	1	1	1	1	0	0	1	1	1	1	1	1	0	1	0	0	1	1	0	0	0	0	1	380575
rPt-390057	-	85.617	94.048	0.478	0	0	-	1	1	-	1	0	0	0	1	0	0	0	0	1	0	0	1	1	0	0	0	1	1	1	0	0	390057
rPt-399305	-	88.938	95.238	0.478	1	0	1	1	1	1	1	1	1	-	1	0	1	0	0	1	0	1	1	0	1	0	0	1	1	0	1	0	399305
rPt-399742	-	78.735	85.714	0.478	1	1	1	-	0	1	0	1	1	1	0	1	0	0	-	1	-	1	1	0	0	-	1	1	0	0	0	1	399742
rPt-399873	-	81.934	95.238	0.478	1	-	1	1	1	1	1	0	0	1	0	1	0	1	0	1	1	0	1	0	1	0	1	1	1	0	0	1	399873
rPt-400580	-	90.365	96.429	0.478	0	0	0	1	1	1	1	0	0	0	0	0	0	0	0	1	0	0	1	1	1	0	0	0	1	1	1	0	400580
rPt-401275	-	87.835	95.238	0.478	1	0	1	0	1	1	1	0	0	0	1	0	0	1	0	0	1	1	1	1	-	1	1	0	1	1	1	0	401275
rPt-402406	-	76.89	89.286	0.478	1	1	0	1	0	0	-	1	1	0	0	1	0	1	0	0	1	1	0	0	1	0	0	0	0	0	1	0	402406
rPt-411469	-	88.293	95.238	0.478	1	0	1	0	1	1	1	0	0	0	1	0	0	1	0	0	1	1	1	1	-	1	1	0	1	1	1	0	411469
rPt-505326	-	84.384	96.429	0.478	0	1	1	1	1	0	1	1	0	1	0	1	0	1	0	0	0	0	0	1	0	1	1	1	1	1	1	1	505326
tPt-4626	-	89.366	98.81	0.48	1	0	1	0	0	1	1	1	0	0	0	1	0	0	0	1	0	1	0	1	0	0	0	1	0	1	0	0	349226
tPt-4669	-	84.929	98.81	0.48	0	1	1	0	0	1	1	0	1	1	0	0	0	1	1	1	0	0	1	1	0	1	1	1	0	1	1	1	349383
rPt-389828	-	84.02	90.476	0.48	0	1	0	0	0	1	1	1	1	1	0	1	1	1	1	1	1	1	1	0	-	0	0	1	-	0	0	0	389828
rPt-389911	-	91.393	98.81	0.48	1	0	1	1	1	0	0	0	0	0	0	1	0	1	0	0	0	0	0	0	1	1	1	0	1	0	1	0	389911
rPt-389936	-	91.961	98.81	0.48	1	0	1	1	1	0	0	0	0	0	0	1	0	1	0	0	0	0	0	0	1	1	1	0	1	0	1	0	389936
rPt-390397	-	87.915	92.857	0.48	0	0	0	1	1	0	1	1	1	0	1	0	1	0	1	1	1	1	1	1	0	1	1	0	1	1	1	0	390397
rPt-399323	-	89.04	98.81	0.48	1	0	1	1	1	1	1	1	1	0	1	0	1	0	0	1	0	1	1	0	1	0	0	1	1	0	1	0	399323
rPt-399378	-	90.901	98.81	0.48	1	0	1	1	0	0	0	0	0	1	1	0	0	1	0	0	1	0	0	0	1	1	1	0	0	0	1	0	399378
rPt-399543	-	80.367	89.286	0.48	-	0	1	1	0	1	1	0	0	1	1	0	1	0	0	1	0	-	0	0	1	0	-	0	0	0	0	1	399543
rPt-400980	-	90.066	98.81	0.48	0	1	1	1	1	0	1	1	0	1	0	1	0	1	0	0	0	0	0	1	0	1	1	1	1	1	1	1	400980
rPt-401828	-	90.837	98.81	0.48	0	0	0	0	1	1	0	0	1	0	1	0	0	0	0	0	0	0	1	1	1	0	0	1	1	1	1	0	401828
rPt-402087	-	91.952	98.81	0.48	0	0	0	1	0	1	1	0	1	0	0	1	0	0	0	1	1	0	1	0	0	1	1	0	0	0	0	1	402087
rPt-402491	-	92.292	98.81	0.48	1	0	1	1	1	0	0	0	0	0	0	1	0	1	0	0	0	0	0	0	1	1	1	0	1	0	1	0	402491
rPt-402673	-	90.628	98.81	0.48	1	0	1	1	1	0	0	0	0	0	0	1	0	1	0	0	0	0	0	0	1	1	1	0	1	0	1	0	402673
rPt-410768	-	80.079	97.619	0.48	1	0	1	-	0	1	1	1	0	0	1	1	0	0	0	1	0	0	0	1	0	1	0	0	0	1	0	0	410768
rPt-411141	-	87.987	98.81	0.48	0	1	1	1	1	0	1	1	0	1	0	1	0	1	0	0	0	0	0	1	0	1	1	1	1	1	1	1	411141
rPt-411254	-	92.575	98.81	0.48	0	0	0	0	1	1	0	0	1	0	1	0	0	0	0	0	0	0	1	1	1	0	0	1	1	1	1	0	411254
rPt-411354	-	89.181	98.81	0.48	1	0	0	1	0	0	0	1	0	0	1	0	1	0	1	0	0	1	0	1	1	0	0	0	0	1	0	1	411354
rPt-505158	-	87.107	98.81	0.48	0	0	1	0	0	1	1	1	0	0	0	0	1	0	0	1	0	1	0	0	1	0	0	1	0	0	1	1	505158
rPt-505458	-	91.736	98.81	0.48	0	0	0	1	1	1	1	0	0	0	0	0	0	0	0	1	0	0	1	1	1	0	0	0	1	1	1	0	505458
rPt-508257	-	74.457	90.476	0.48	1	0	1	0	0	0	1	1	0	0	0	0	1	0	1	1	1	1	1	1	1	-	1	-	1	1	1	0	508257
rPt-508467	-	91.037	98.81	0.48	0	1	0	0	1	0	0	0	1	1	1	1	0	1	1	0	1	1	0	0	1	1	1	1	1	0	1	1	508467
rPt-508654	-	80.354	90.476	0.48	1	-	1	1	1	1	1	0	0	1	0	1	0	1	0	1	1	0	1	0	1	0	1	-	1	0	0	1	508654
rPt-509578	-	90.125	98.81	0.48	0	0	1	1	1	0	1	0	0	1	1	0	0	1	0	0	0	0	0	0	1	1	1	0	1	0	0	0	509578
tPt-512866	-	84.686	98.81	0.48	0	1	1	1	1	0	1	1	0	1	0	1	0	1	0	0	0	0	0	1	0	1	1	1	1	1	1	1	512866
tPt-514229	-	90.061	97.619	0.48	1	-	1	0	0	1	0	0	0	1	1	0	1	0	0	0	0	0	0	0	1	0	1	1	0	0	1	1	514229
wPt-4498	-	80.088	92.857	0.482	0	0	0	1	0	0	1	0	0	0	0	0	0	0	1	0	1	1	1	1	0	-	1	1	0	1	-	1	121093
rPt-390501	-	77.698	83.333	0.482	1	0	0	1	0	0	1	0	0	-	1	0	1	1	0	1	-	1	0	0	0	-	1	0	-	0	-	0	390501
rPt-505490	-	77.434	83.333	0.482	-	0	1	0	0	0	1	1	1	0	0	0	1	-	1	1	1	1	1	1	0	0	-	1	-	1	0	-	505490
rPt-507059	-	78.88	85.714	0.482	0	1	1	0	1	0	1	1	1	0	0	1	1	1	1	0	1	-	1	0	1	-	0	1	1	0	0	-	507059
rPt-508388	-	82.451	94.048	0.482	0	1	1	0	0	1	1	0	1	1	0	0	0	1	1	1	0	0	-	1	0	1	1	1	0	1	1	1	508388
tPt-7448	-	78.5	89.286	0.483	1	0	1	0	1	1	1	1	0	0	0	0	-	1	0	1	0	0	1	0	-	0	0	0	1	0	0	0	348389
tPt-4576	-	89.75	96.429	0.483	1	0	1	1	1	1	1	0	1	1	0	1	0	0	0	1	0	1	1	1	-	0	1	0	1	1	0	0	349283
wPt-7426	-	88.819	97.619	0.483	0	1	0	0	1	0	0	0	0	0	1	1	0	1	1	0	1	0	1	0	0	1	0	1	1	0	0	0	375050
rPt-390593	-	88.506	97.619	0.483	0	0	0	0	1	1	0	0	1	0	1	0	0	0	0	0	0	0	1	1	1	0	0	1	1	1	1	0	390593
rPt-400346	-	81.001	90.476	0.483	1	-	1	1	1	1	1	0	0	1	0	1	0	1	0	1	1	0	1	0	1	0	1	1	1	0	0	1	400346
rPt-400853	-	90.596	97.619	0.483	1	0	1	1	1	0	0	0	0	0	0	1	0	1	0	0	0	0	0	0	1	1	1	0	1	0	1	0	400853
rPt-402443	-	84.024	96.429	0.483	1	0	1	1	1	1	1	1	1	0	1	0	1	0	0	1	0	1	-	0	1	0	0	1	1	0	1	0	402443
rPt-411072	-	89.412	97.619	0.483	0	0	1	1	0	1	1	1	1	0	0	1	1	1	1	1	1	0	1	0	0	1	0	0	0	0	1	1	411072
rPt-411337	-	87.001	97.619	0.483	1	0	1	1	0	1	1	0	0	0	1	0	0	1	0	1	1	1	0	1	1	0	1	0	0	1	1	1	411337
rPt-505310	-	89.443	97.619	0.483	0	1	0	0	0	1	1	1	1	1	1	0	1	0	1	1	1	1	1	1	0	0	0	1	0	1	0	1	505310
rPt-506060	-	88.822	97.619	0.483	0	0	0	1	1	1	1	0	0	0	0	0	0	0	0	1	0	0	1	1	1	0	0	0	1	1	1	0	506060
rPt-506519	-	78.281	90.476	0.483	1	1	0	0	1	1	0	1	1	0	0	1	1	-	1	1	1	0	1	1	0	1	0	0	1	1	0	0	506519
rPt-506898	-	74.467	90.476	0.483	1	0	1	1	1	1	0	0	0	0	0	0	0	0	1	0	1	0	1	0	1	1	1	0	1	0	-	0	506898
rPt-506914	-	78.76	89.286	0.483	1	0	1	1	-	1	0	0	0	0	0	1	0	0	0	0	0	1	0	1	-	0	1	0	1	1	0	0	506914
rPt-508910	-	89.25	96.429	0.483	0	1	0	0	1	0	0	0	1	1	1	1	0	1	1	0	1	1	0	0	1	1	1	1	-	0	1	1	508910
tPt-513986	-	76.26	90.476	0.483	0	0	0	0	1	0	1	1	1	0	1	0	1	0	1	1	1	1	1	1	0	1	0	0	1	1	-	0	513986
rPt-399587	-	89.23	90.476	0.484	0	1	1	-	0	0	-	0	0	1	0	0	0	1	0	-	0	1	1	0	1	1	0	1	0	0	1	0	399587
rPt-401451	-	81.219	92.857	0.484	1	0	1	1	0	1	0	-	0	0	0	0	0	0	1	1	1	0	0	1	0	0	1	0	0	1	0	0	401451
rPt-402400	-	83.345	92.857	0.484	0	0	0	0	0	0	0	1	1	0	0	0	1	0	1	0	1	0	1	1	-	0	0	1	0	1	1	1	402400
rPt-509068	-	91.504	98.81	0.484	0	0	-	0	1	1	0	0	1	0	1	0	0	1	0	1	0	0	0	1	0	0	0	0	1	1	1	1	509068
tPt-513967	-	84.833	92.857	0.484	0	1	-	1	1	0	0	1	1	0	1	1	0	1	1	0	1	1	0	0	0	1	1	0	1	0	1	1	513967
rPt-401253	-	77.838	83.333	0.485	0	1	-	1	0	-	0	0	0	1	1	1	1	0	1	0	1	1	-	0	1	1	1	1	0	0	-	1	401253
rPt-390784	-	77.204	85.714	0.486	1	1	-	-	1	0	1	0	0	1	0	1	1	1	0	-	0	1	0	-	1	0	0	1	1	0	1	1	390784
rPt-401282	-	88.702	96.429	0.486	0	1	1	0	1	0	1	1	1	1	0	1	0	1	0	0	0	0	0	1	0	1	0	1	1	1	1	1	401282
rPt-505165	-	87.374	94.048	0.486	1	0	1	1	-	1	1	0	1	0	0	0	0	0	0	1	0	1	0	1	0	0	1	0	-	1	0	0	505165
rPt-505884	-	87.69	94.048	0.486	0	0	1	1	0	1	1	0	-	0	1	0	0	0	0	1	0	1	0	0	1	0	1	-	0	0	1	1	505884
rPt-508379	-	79.618	86.905	0.486	-	0	1	1	0	1	1	0	0	1	1	0	1	0	0	1	0	1	0	-	1	0	1	1	0	-	1	1	508379
rPt-509333	-	87.778	96.429	0.486	0	1	1	1	0	0	1	0	1	1	0	0	0	1	0	1	0	1	1	1	1	1	0	1	0	1	1	0	509333
rPt-509402	-	94.982	96.429	0.486	0	1	0	1	1	0	0	0	1	1	1	0	0	1	1	0	1	1	0	0	1	1	1	1	1	0	1	1	509402
tPt-513924	-	85.967	96.429	0.486	1	0	1	1	1	1	0	1	1	0	0	0	0	0	0	1	1	0	0	0	0	0	1	0	1	0	1	0	513924
wPt-9917	-	90.26	98.81	0.487	1	1	1	0	1	1	0	0	1	1	1	0	0	1	0	1	0	1	0	0	1	1	1	0	1	0	1	0	305781
tPt-5015	-	91.868	98.81	0.487	1	1	0	1	0	0	1	1	1	1	0	1	0	1	1	1	1	1	0	0	0	1	1	0	0	0	0	1	349202
rPt-390355	-	88.423	98.81	0.487	1	0	1	1	0	1	1	0	0	0	1	0	0	1	0	1	1	1	0	1	1	0	1	0	0	1	1	1	390355
rPt-399775	-	93.654	98.81	0.487	0	0	0	1	1	0	1	0	0	0	1	0	0	0	0	1	0	0	1	1	1	0	0	1	1	1	1	0	399775
rPt-507707	-	92.428	98.81	0.487	1	0	1	1	0	1	1	0	0	0	1	0	0	1	0	1	1	1	0	1	1	0	1	0	0	1	1	1	507707
rPt-508914	-	77.224	90.476	0.487	1	0	1	1	-	1	0	-	0	0	0	0	0	0	1	1	1	0	0	1	0	0	1	0	0	1	0	0	508914
rPt-509173	-	93.671	98.81	0.487	0	0	0	1	1	0	0	0	1	1	0	0	1	1	0	0	0	1	1	0	1	0	1	1	1	0	0	0	509173
tPt-513301	-	88.356	97.619	0.487	0	0	0	1	1	1	1	-	0	0	0	0	0	0	0	1	0	0	1	1	1	0	0	0	1	1	1	0	513301
tPt-513637	-	84.111	91.667	0.487	0	0	0	1	1	-	1	0	0	0	1	0	0	0	0	1	0	0	1	1	1	0	0	1	1	1	1	0	513637
rPt-411502	-	84.221	94.048	0.488	1	0	1	0	-	1	1	0	0	0	0	1	1	0	0	1	0	1	0	1	0	0	0	1	0	1	0	0	411502
rPt-505506	-	90.352	94.048	0.488	0	1	0	0	1	0	0	0	1	1	1	1	0	1	1	0	1	1	0	0	-	1	1	1	1	0	1	1	505506
tPt-513858	-	85.311	94.048	0.488	-	0	1	1	1	1	1	1	1	0	1	0	1	0	0	1	0	1	1	0	1	0	0	1	1	0	1	0	513858
wPt-2056	-	92.008	97.619	0.489	1	0	0	0	1	0	0	0	0	0	1	0	1	1	0	0	1	1	0	1	0	0	0	1	1	1	1	0	343680
rPt-401486	-	78.077	83.333	0.489	0	1	0	-	0	0	0	0	0	1	0	0	-	-	1	0	0	1	1	0	-	1	1	1	0	-	1	1	401486
rPt-505523	-	93.092	97.619	0.489	0	0	0	1	1	0	1	0	0	0	1	0	0	0	0	1	0	0	1	1	1	0	0	1	1	1	1	0	505523
rPt-508683	-	88.534	96.429	0.489	1	1	1	0	0	1	0	1	0	1	-	1	1	1	1	0	1	1	0	0	1	1	1	0	0	0	0	1	508683
rPt-509321	-	88.56	96.429	0.489	1	0	1	0	1	1	1	0	0	0	0	1	1	0	0	1	0	1	0	1	0	0	0	0	1	1	-	0	509321
rPt-509554	-	92.308	97.619	0.489	1	0	1	1	1	1	0	1	1	0	0	0	0	0	1	1	1	1	0	1	0	0	1	1	1	1	0	0	509554
rPt-6223	-	95.688	100	0.49	1	1	1	1	1	1	1	0	0	1	1	1	0	1	0	1	0	1	0	0	0	1	0	0	1	0	0	1	347470
rPt-390757	-	91.75	100	0.49	1	1	1	1	0	1	0	1	1	0	0	1	0	0	0	0	1	1	0	0	1	0	0	0	0	0	1	0	390757
rPt-399470	-	96.087	100	0.49	1	1	1	1	1	1	1	0	0	1	1	1	0	1	0	1	0	1	0	0	0	1	0	0	1	0	0	1	399470
rPt-400345	-	96.288	100	0.49	1	1	1	1	1	1	1	0	0	1	1	1	0	1	0	1	0	1	0	0	0	1	0	0	1	0	0	1	400345
rPt-400793	-	94.641	100	0.49	0	0	0	1	1	0	1	0	0	0	1	0	0	0	0	1	0	0	1	1	1	0	0	1	1	1	1	0	400793
rPt-401063	-	92.326	100	0.49	1	1	1	0	1	1	0	0	1	1	1	0	0	1	0	1	0	1	0	0	1	1	1	0	1	0	1	0	401063
rPt-401074	-	94.855	100	0.49	0	0	1	1	0	1	1	1	1	0	0	1	1	1	1	1	1	0	1	0	0	1	1	0	0	0	0	1	401074
rPt-401115	-	92.915	100	0.49	1	0	1	1	0	1	1	0	0	0	1	0	0	1	0	1	1	1	0	1	1	0	1	0	0	1	1	1	401115
rPt-401366	-	94.589	100	0.49	1	1	0	1	0	0	1	1	1	1	0	1	0	1	1	1	1	1	0	0	0	1	1	0	0	0	0	1	401366
rPt-402416	-	95.923	100	0.49	0	0	0	0	1	1	1	1	1	0	0	0	1	0	1	1	1	0	1	1	0	1	1	1	1	1	0	0	402416
rPt-402648	-	93.657	100	0.49	1	1	1	1	0	1	0	0	0	1	0	1	0	1	0	0	0	0	0	0	1	0	1	1	0	0	0	1	402648
rPt-410884	-	93.513	100	0.49	0	0	0	1	1	0	1	0	0	0	1	0	0	0	0	1	0	0	1	1	1	0	0	1	1	1	1	0	410884
rPt-410979	-	93.759	100	0.49	0	0	0	1	1	0	1	0	0	0	1	0	0	0	0	1	0	0	1	1	1	0	0	1	1	1	1	0	410979
rPt-505265	-	96.952	100	0.49	1	1	1	1	1	1	1	0	0	1	1	1	0	1	0	1	0	1	0	0	0	1	0	0	1	0	0	1	505265
rPt-505276	-	95.31	100	0.49	0	0	1	1	0	1	1	1	1	0	0	1	1	1	1	1	1	0	1	0	0	1	1	0	0	0	0	1	505276
rPt-505307	-	93.847	100	0.49	0	0	1	0	1	1	0	0	1	0	1	0	0	1	0	1	0	0	0	1	0	0	0	0	1	1	1	1	505307
rPt-505449	-	96.533	100	0.49	0	0	0	0	1	1	1	1	1	0	0	0	1	0	1	1	1	0	1	1	0	1	1	1	1	1	0	0	505449
rPt-505798	-	93.62	100	0.49	1	1	0	1	0	0	1	1	1	1	0	1	0	1	1	1	1	1	0	0	0	1	1	0	0	0	0	1	505798
rPt-506099	-	91.564	100	0.49	0	1	1	1	0	0	1	0	1	1	0	0	0	1	0	1	0	1	1	1	1	1	0	1	0	1	1	0	506099
rPt-506174	-	94.851	100	0.49	0	0	1	1	0	1	1	1	1	0	0	1	1	1	1	1	1	0	1	0	0	1	1	0	0	0	0	1	506174
rPt-506198	-	95.744	100	0.49	0	1	1	0	1	0	1	1	1	1	0	1	0	1	0	0	0	0	0	1	0	1	0	1	1	1	1	1	506198
rPt-506317	-	95.284	100	0.49	1	1	0	1	0	0	1	1	1	1	0	1	0	1	1	1	1	1	0	0	0	1	1	0	0	0	0	1	506317
rPt-506824	-	87.396	100	0.49	1	0	1	1	0	1	1	0	0	0	1	0	0	1	0	1	1	1	0	1	1	0	1	0	0	1	1	1	506824
rPt-507004	-	95.345	100	0.49	1	1	1	0	0	0	0	1	0	1	1	1	1	1	1	0	1	1	0	0	0	1	1	1	0	0	0	1	507004
rPt-508078	-	96.826	100	0.49	1	1	0	1	0	0	1	1	1	1	0	1	0	1	1	1	1	1	0	0	0	1	1	0	0	0	0	1	508078
rPt-508518	-	92.888	100	0.49	1	1	1	0	1	1	0	0	1	1	1	0	0	1	0	1	0	1	0	0	1	1	1	0	1	0	1	0	508518
rPt-509227	-	92.932	100	0.49	1	1	1	0	0	0	0	1	0	1	1	1	1	1	1	0	1	1	0	0	0	1	1	1	0	0	0	1	509227
rPt-509241	-	91.117	100	0.49	1	0	1	1	1	0	0	0	0	0	0	1	0	1	0	0	0	0	0	0	1	1	1	0	1	0	1	1	509241
rPt-509357	-	95.35	100	0.49	1	1	0	1	0	0	1	1	1	1	0	1	0	1	1	1	1	1	0	0	0	1	1	0	0	0	0	1	509357
rPt-509359	-	93.719	100	0.49	1	1	0	1	0	0	1	1	1	1	0	1	0	1	1	1	1	1	0	0	0	1	1	0	0	0	0	1	509359
tPt-513060	-	95.256	100	0.49	0	1	1	0	0	0	0	0	1	1	0	0	0	1	0	0	0	1	1	0	1	1	1	1	0	0	1	0	513060
tPt-513403	-	91.705	100	0.49	0	1	0	0	1	0	0	0	0	1	1	1	1	1	1	0	1	0	1	0	0	1	0	0	1	0	0	0	513403
tPt-514019	-	94.748	100	0.49	1	1	0	1	0	0	1	1	1	1	0	1	0	1	1	1	1	1	0	0	0	1	1	0	0	0	0	1	514019
wPt-7476	-	82.953	94.048	0.491	0	0	0	1	0	1	1	0	0	0	0	1	1	0	1	1	1	1	0	0	1	0	1	0	0	0	0	1	121159
rPt-8205	-	90.554	94.048	0.491	0	1	1	-	0	0	1	0	0	1	0	0	0	1	0	-	0	1	1	0	1	1	0	1	0	0	1	0	347048
rPt-398767	-	88.807	92.857	0.491	0	-	1	0	1	1	0	0	0	1	1	0	1	0	1	0	0	0	0	1	0	0	0	1	1	1	1	1	398767
rPt-505225	-	89.286	94.048	0.491	1	0	1	1	-	1	0	1	1	1	0	1	0	0	0	1	0	0	1	1	1	1	1	0	-	1	0	0	505225
rPt-505372	-	89.158	95.238	0.491	1	1	0	1	0	1	0	0	0	0	1	1	1	0	1	1	0	1	1	0	-	1	1	1	0	0	0	1	505372
rPt-507000	-	89.719	95.238	0.491	1	0	1	1	1	1	0	0	0	0	0	1	0	1	0	1	1	1	1	1	0	1	0	-	1	1	0	0	507000
rPt-507139	-	83.104	94.048	0.491	1	0	1	0	1	1	1	1	0	0	0	1	1	1	0	1	0	0	1	1	0	0	0	1	1	1	0	0	507139
rPt-507210	-	84.377	95.238	0.491	0	0	0	0	1	0	1	1	1	0	1	0	1	0	1	1	1	1	1	1	0	1	0	0	1	-	1	0	507210
rPt-508199	-	84.752	96.429	0.491	1	0	1	1	1	1	0	1	1	0	0	0	0	0	0	1	1	0	0	0	0	0	1	0	1	0	1	0	508199
rPt-508222	-	86.082	96.429	0.491	1	1	1	0	1	1	0	0	0	1	1	1	0	1	0	1	0	1	0	0	0	1	0	0	1	0	1	1	508222
rPt-508637	-	85.107	92.857	0.491	0	1	0	1	1	1	1	1	1	1	0	1	1	1	1	1	1	0	1	0	0	0	0	1	-	0	0	0	508637
rPt-5191	-	95.773	98.81	0.492	1	1	1	1	1	1	1	0	0	1	1	1	0	1	0	1	0	1	0	0	0	1	0	0	1	0	0	1	347954
rPt-389254	-	91.646	98.81	0.492	1	1	1	1	0	1	0	0	0	1	0	1	0	1	0	0	0	0	0	0	1	0	1	1	0	0	0	1	389254
rPt-389272	-	94.156	98.81	0.492	1	0	1	1	1	0	0	0	1	1	0	0	0	0	0	1	0	0	0	1	0	0	1	1	1	1	0	0	389272
rPt-389301	-	93.453	97.619	0.492	1	1	1	1	1	1	-	0	0	1	1	1	0	1	0	1	0	1	0	0	0	1	0	0	1	0	0	1	389301
rPt-399371	-	96.679	98.81	0.492	1	1	1	1	1	1	1	0	0	1	1	1	0	1	0	1	0	1	0	0	0	1	0	0	1	0	0	1	399371
rPt-401976	-	96.342	98.81	0.492	1	1	1	1	1	1	1	0	0	1	1	1	0	1	0	1	0	1	0	0	0	1	0	0	1	0	0	1	401976
rPt-402458	-	95.771	98.81	0.492	1	1	1	1	1	1	1	0	0	1	1	1	0	1	0	1	0	1	0	0	0	1	0	0	1	0	0	1	402458
rPt-505329	-	93.043	98.81	0.492	0	0	0	1	1	0	0	0	1	1	0	0	1	1	0	0	0	1	1	0	1	0	1	1	1	0	0	0	505329
rPt-505882	-	96.694	98.81	0.492	1	1	1	1	1	1	1	0	0	1	1	1	0	1	0	1	0	1	0	0	0	1	0	0	1	0	0	1	505882
rPt-506862	-	92.817	98.81	0.492	0	1	0	0	0	0	0	1	0	0	1	0	1	1	1	0	1	1	0	0	1	1	0	0	0	0	1	1	506862
rPt-507359	-	96.79	98.81	0.492	1	1	1	1	1	1	1	0	0	1	1	1	0	1	0	1	0	1	0	0	0	1	0	0	1	0	0	1	507359
rPt-507395	-	77.491	86.905	0.492	0	1	0	0	-	0	0	0	0	1	1	1	0	-	1	0	-	0	0	1	0	1	1	1	0	1	0	1	507395
rPt-508325	-	81.316	88.095	0.492	0	1	0	0	0	1	0	1	1	0	0	1	1	1	1	-	0	1	1	0	0	0	0	1	-	0	0	0	508325
rPt-508669	-	90.441	98.81	0.492	1	1	0	1	0	0	1	1	1	1	0	1	0	1	1	1	1	1	0	0	0	1	1	0	0	0	0	1	508669
tPt-513724	-	82.331	88.095	0.492	0	1	1	0	1	-	1	0	0	0	1	1	0	0	0	0	0	1	1	0	0	1	-	1	1	0	1	1	513724
rPt-389618	-	84.288	89.286	0.493	1	0	1	1	-	1	0	1	1	1	0	1	0	0	0	1	0	0	1	1	-	1	1	0	-	1	0	0	389618
rPt-399597	-	79.548	95.238	0.493	0	1	0	0	0	0	0	0	0	1	1	0	1	0	1	0	0	1	1	1	1	1	1	1	0	1	1	1	399597
rPt-401945	-	88.113	91.667	0.493	1	0	1	1	-	1	0	1	1	1	0	1	0	0	0	1	0	0	1	1	-	1	1	0	-	1	0	0	401945
rPt-411499	-	86.126	89.286	0.493	0	0	0	1	1	1	1	0	-	0	1	0	0	0	0	1	0	0	1	1	-	0	0	-	1	1	1	0	411499
rPt-508061	-	81.216	89.286	0.493	1	1	1	0	0	0	0	1	0	1	0	1	1	1	1	0	1	1	-	-	0	1	1	0	0	-	0	1	508061
tPt-513153	-	87.449	80.952	0.493	0	-	1	1	0	1	1	0	1	-	1	1	1	0	0	1	1	1	0	0	1	1	0	-	0	0	0	1	513153
tPt-513188	-	86.546	95.238	0.493	0	1	1	1	0	1	1	0	0	1	1	1	1	0	0	1	0	0	1	0	1	1	1	1	0	0	0	1	513188
wPt-6265	-	92.766	97.619	0.494	1	1	1	0	0	0	0	0	0	1	1	1	1	0	0	1	1	0	0	1	0	0	0	1	0	1	0	0	379188
rPt-505608	-	88.195	97.619	0.494	0	1	1	0	1	0	1	0	0	1	1	1	1	0	0	0	1	0	1	0	1	1	1	0	1	0	1	1	505608
rPt-506534	-	86.657	96.429	0.494	1	0	1	1	0	1	1	0	0	0	0	0	-	1	1	1	1	0	0	1	0	0	1	0	0	1	0	0	506534
rPt-507506	-	88.592	97.619	0.494	0	0	0	1	1	1	1	0	1	1	0	0	0	0	0	1	0	0	1	1	1	0	0	0	1	1	1	0	507506
rPt-508051	-	86.594	96.429	0.494	1	1	1	0	0	0	0	1	-	1	1	1	1	1	1	0	1	1	0	0	0	1	1	1	0	0	0	0	508051
rPt-509222	-	88.778	97.619	0.494	1	1	1	1	0	1	0	1	1	0	0	1	0	0	0	0	1	1	0	0	1	0	0	0	0	0	1	0	509222
tPt-9180	-	84.106	91.667	0.495	1	1	0	1	0	0	0	1	1	0	0	1	0	1	0	0	1	1	-	0	1	1	-	0	0	0	0	0	348577
rPt-389466	-	87.14	92.857	0.495	0	-	0	0	1	0	0	0	0	0	1	0	1	1	1	0	1	0	1	0	1	1	0	1	1	0	1	1	389466
rPt-399521	-	87.392	91.667	0.495	1	0	1	1	0	1	0	1	1	1	0	1	0	0	0	1	0	0	1	1	-	1	1	0	-	1	0	0	399521
rPt-402105	-	87.076	91.667	0.495	1	1	1	1	0	0	1	1	-	1	0	1	1	0	1	1	1	1	1	0	-	0	0	0	0	0	0	0	402105
tPt-513893	-	80.955	89.286	0.495	0	1	-	1	1	0	0	1	1	0	1	1	0	1	1	0	1	1	0	0	0	-	1	0	1	0	1	1	513893
rPt-389610	-	87.947	97.619	0.496	1	0	1	1	-	1	1	1	1	0	0	0	1	0	0	1	0	1	1	1	1	0	0	0	1	1	0	0	389610
rPt-389839	-	86.246	96.429	0.496	1	1	1	1	1	0	1	0	0	1	1	1	0	1	0	0	0	1	0	0	1	0	0	0	1	0	1	1	389839
rPt-390413	-	91.334	98.81	0.496	1	1	0	1	1	0	0	1	0	1	0	0	0	1	1	0	0	0	1	0	0	1	1	1	1	0	1	1	390413
rPt-399831	-	95.726	98.81	0.496	1	1	0	0	1	1	0	1	1	1	0	1	0	0	1	1	0	1	1	1	0	0	0	0	1	1	0	0	399831
rPt-399948	-	87.546	96.429	0.496	1	0	1	0	1	1	1	1	0	0	1	0	1	1	0	1	1	1	0	0	1	0	0	1	1	0	0	0	399948
rPt-401274	-	88.129	94.048	0.496	1	-	0	1	0	1	0	0	0	0	1	1	1	0	1	1	0	1	1	0	-	1	1	1	0	0	0	1	401274
rPt-402367	-	90.376	97.619	0.496	1	0	1	1	1	1	0	0	0	0	0	1	0	1	0	1	1	1	1	1	0	1	0	-	1	1	0	0	402367
rPt-410875	-	88.99	96.429	0.496	0	0	0	1	1	1	1	0	1	1	0	0	0	0	0	1	0	0	1	1	1	0	0	0	1	1	1	0	410875
rPt-505551	-	92.818	98.81	0.496	0	0	0	1	0	0	1	1	0	0	0	1	1	0	1	0	1	0	1	1	0	0	0	1	0	1	1	1	505551
rPt-505568	-	89.065	98.81	0.496	1	0	1	0	1	1	0	1	0	0	0	1	1	0	0	1	0	0	0	0	1	0	1	1	1	0	0	1	505568
rPt-505932	-	94.921	98.81	0.496	1	1	0	1	0	0	1	1	0	1	0	1	1	0	1	0	1	1	1	0	0	1	0	0	0	0	0	0	505932
rPt-506473	-	81.512	98.81	0.496	0	1	0	0	0	0	0	0	0	1	1	0	1	0	1	0	0	1	1	1	1	1	1	1	0	1	1	1	506473
rPt-509039	-	89.854	98.81	0.496	1	1	1	1	0	0	0	0	0	1	1	1	0	1	0	0	0	1	0	0	1	0	1	0	0	0	1	1	509039
rPt-509243	-	87.924	95.238	0.496	0	1	0	1	0	0	0	0	1	-	1	1	1	1	0	0	0	1	1	0	0	1	0	1	0	0	0	1	509243
rPt-509722	-	90.969	98.81	0.496	1	1	1	0	0	0	0	1	0	1	0	1	1	1	1	0	1	1	0	0	1	1	1	0	0	0	0	1	509722
tPt-513815	-	85.17	95.238	0.496	0	1	0	0	1	0	0	0	1	0	1	0	1	1	1	0	1	1	1	0	-	1	0	0	1	0	1	1	513815
rPt-1961	-	93.176	100	0.497	0	0	0	1	1	0	1	0	0	1	1	0	0	0	0	1	0	0	1	1	1	0	0	1	1	1	1	0	347054
rPt-2311	-	94.026	100	0.497	1	1	1	0	1	0	1	0	0	1	1	0	0	0	0	0	0	1	0	0	1	1	1	1	1	0	0	0	347413
tPt-1077	-	92.534	100	0.497	0	1	1	0	0	1	0	0	0	1	1	1	1	0	1	1	0	1	1	0	0	1	0	1	0	0	1	1	348697
tPt-1089	-	90.629	100	0.497	0	1	1	0	0	1	0	0	0	1	1	1	1	0	1	1	0	1	1	0	0	1	0	1	0	0	1	1	348842
tPt-4880	-	83.381	88.095	0.497	0	0	-	0	-	-	1	1	1	0	1	0	0	1	0	-	1	1	1	1	0	1	0	0	0	1	1	1	349066
rPt-389678	-	88.24	92.857	0.497	1	1	1	0	0	0	-	1	0	1	1	1	1	0	1	-	1	0	0	0	0	1	0	1	0	0	0	0	389678
rPt-390525	-	83.745	90.476	0.497	0	-	1	1	0	0	0	0	0	1	0	1	0	1	0	1	0	-	1	0	0	1	1	1	0	0	1	0	390525
rPt-390694	-	92.327	100	0.497	1	1	1	0	1	1	0	0	0	1	0	1	0	1	0	0	1	0	1	0	1	0	0	1	1	0	1	1	390694
rPt-398503	-	93.673	100	0.497	0	0	0	1	1	0	1	0	1	1	0	0	1	0	0	1	0	1	1	0	1	0	1	1	1	0	0	0	398503
rPt-398524	-	90.148	92.857	0.497	1	1	0	1	0	0	1	1	1	1	0	1	1	0	1	0	1	1	1	0	-	1	0	0	0	0	0	-	398524
rPt-398783	-	82.027	95.238	0.497	1	0	1	1	1	1	0	1	1	0	1	0	1	1	0	1	0	0	0	0	0	1	1	1	1	0	0	0	398783
rPt-398817	-	88.824	95.238	0.497	0	0	0	1	0	0	1	1	1	0	0	1	1	1	1	0	1	0	1	1	0	0	0	0	0	1	1	1	398817
rPt-400053	-	94.198	100	0.497	1	1	0	0	1	1	0	1	1	1	0	1	0	0	1	1	0	1	1	1	0	0	0	0	1	1	0	0	400053
rPt-400137	-	95.763	100	0.497	1	1	1	0	0	0	0	1	0	1	1	1	1	1	1	0	1	1	0	0	0	1	1	1	0	0	0	0	400137
rPt-400710	-	93.843	100	0.497	0	0	0	1	1	0	1	0	0	1	1	0	0	0	0	1	0	0	1	1	1	0	0	1	1	1	1	0	400710
rPt-401026	-	95.591	100	0.497	0	0	0	1	1	0	1	0	0	1	1	0	0	0	0	1	0	0	1	1	1	0	0	1	1	1	1	0	401026
rPt-401263	-	94.033	100	0.497	1	1	0	1	0	0	1	1	0	1	0	1	1	0	1	0	1	1	1	0	0	1	0	0	0	0	0	0	401263
rPt-401268	-	75.105	91.667	0.497	0	1	1	0	0	0	0	0	0	1	1	1	0	0	0	0	0	1	-	1	1	1	1	1	1	1	1	0	401268
rPt-401518	-	85.506	95.238	0.497	1	0	1	1	0	1	1	1	0	0	0	0	1	0	0	1	0	1	1	0	1	0	1	0	0	0	0	0	401518
rPt-401798	-	87.335	92.857	0.497	1	1	0	1	0	0	1	1	1	1	0	1	1	0	1	0	1	1	1	0	-	1	0	0	0	0	0	-	401798
rPt-402506	-	86.995	97.619	0.497	1	0	0	0	1	1	0	1	1	0	1	1	0	0	0	1	0	1	0	1	1	0	0	0	1	1	0	0	402506
rPt-411422	-	93.199	100	0.497	0	0	0	1	1	0	1	0	1	1	0	0	1	0	0	1	0	1	1	0	1	0	1	1	1	0	0	0	411422
rPt-505580	-	94.314	100	0.497	1	1	1	0	0	1	0	1	0	1	0	1	1	1	1	0	1	1	0	0	0	1	1	0	0	0	0	1	505580
rPt-505734	-	93.103	100	0.497	0	0	0	1	0	0	1	1	0	0	0	1	1	0	1	0	1	0	1	1	0	0	0	1	0	1	1	1	505734
rPt-505934	-	93.221	100	0.497	1	1	1	0	0	0	0	1	0	1	1	1	1	1	1	0	1	1	0	0	0	1	1	1	0	0	0	0	505934
rPt-506132	-	90.747	100	0.497	1	1	1	0	0	1	0	1	0	1	0	1	1	1	1	0	1	1	0	0	0	1	1	0	0	0	0	1	506132
rPt-506954	-	90.414	97.619	0.497	0	0	0	1	1	0	1	0	1	1	0	0	1	0	0	1	0	1	1	0	1	0	1	1	1	0	0	0	506954
rPt-506961	-	95.345	100	0.497	1	0	0	1	1	0	1	1	1	0	0	0	0	1	0	0	1	0	0	1	1	0	1	0	1	1	0	0	506961
rPt-507549	-	89.415	97.619	0.497	0	1	0	1	0	0	1	0	1	1	1	1	1	1	0	0	0	1	1	0	0	1	0	1	0	0	1	1	507549
rPt-508041	-	86.53	97.619	0.497	1	0	1	1	1	1	0	0	0	0	0	1	0	1	0	1	1	1	1	1	0	1	0	0	1	1	0	0	508041
rPt-508144	-	89.949	95.238	0.497	1	1	1	0	0	0	0	1	1	1	1	1	1	0	1	0	1	0	0	0	0	1	0	0	0	0	0	0	508144
rPt-508459	-	85.848	94.048	0.497	0	1	0	1	0	0	0	0	1	-	1	1	1	1	0	0	0	1	1	0	0	1	0	1	0	0	0	1	508459
rPt-508643	-	95.634	100	0.497	1	1	1	0	1	1	0	0	0	1	0	1	0	1	0	0	1	0	1	0	1	0	0	1	1	0	1	1	508643
rPt-509042	-	89.175	100	0.497	1	1	1	1	0	0	0	0	0	1	1	1	0	1	0	0	0	1	0	0	1	0	1	0	0	0	1	1	509042
rPt-509167	-	92.161	100	0.497	1	0	1	0	1	1	0	1	0	0	1	0	1	1	1	1	1	1	0	0	0	0	1	0	1	0	1	0	509167
rPt-509673	-	86.153	100	0.497	1	0	1	1	1	1	0	0	0	0	0	1	0	1	0	1	1	1	1	1	0	1	0	0	1	1	0	0	509673
rPt-509719	-	93.249	100	0.497	1	0	0	1	1	0	1	1	1	0	0	0	0	1	0	0	1	0	0	1	1	0	1	0	1	1	0	0	509719
tPt-513145	-	95.207	100	0.497	0	0	0	1	1	0	1	0	0	1	1	0	0	0	0	1	0	0	1	1	1	0	0	1	1	1	1	0	513145
tPt-513842	-	92.175	100	0.497	1	0	1	1	1	1	1	0	1	0	0	0	0	1	0	1	1	1	0	1	0	0	1	0	1	1	0	0	513842
tPt-513954	-	92.102	100	0.497	1	0	1	1	0	1	1	1	1	0	0	0	0	0	0	1	0	1	0	1	1	0	1	1	0	1	1	0	513954
tPt-513969	-	83.084	94.048	0.497	0	1	0	1	0	0	1	0	1	1	1	1	1	-	0	0	1	0	1	0	1	0	1	0	0	0	0	1	513969
rPt-389872	-	87.883	96.429	0.498	0	1	0	0	0	0	0	0	0	1	1	1	1	0	1	0	1	1	0	0	1	1	1	1	0	0	0	1	389872
rPt-398506	-	92.545	95.238	0.498	0	-	1	0	1	1	0	0	0	1	1	0	1	0	1	0	0	0	0	1	0	0	0	1	1	1	1	1	398506
rPt-398668	-	89.091	94.048	0.498	1	1	1	0	0	0	-	1	0	1	1	1	1	0	1	-	1	0	0	0	0	1	0	1	0	0	0	0	398668
rPt-398820	-	82.291	88.095	0.498	1	0	1	0	1	0	1	-	1	0	1	0	0	1	0	1	0	0	0	1	-	0	0	-	1	1	1	0	398820
rPt-399663	-	82.668	88.095	0.498	0	1	0	0	1	0	0	1	0	1	1	1	1	1	1	0	0	0	0	0	1	0	0	1	1	-	0	1	399663
rPt-402470	-	80.749	91.667	0.498	0	1	0	0	0	0	1	0	0	1	1	1	1	0	1	0	1	1	0	0	0	-	0	1	0	-	1	1	402470
rPt-411267	-	88.221	94.048	0.498	0	-	1	0	1	1	0	0	0	1	1	0	1	0	1	0	0	0	0	1	0	0	0	-	1	1	1	1	411267
rPt-505399	-	87.77	91.667	0.498	1	1	0	1	0	0	1	1	1	1	0	1	1	0	1	0	1	1	1	0	-	1	0	0	0	0	0	-	505399
rPt-505512	-	89.917	95.238	0.498	1	1	1	0	0	0	1	1	0	1	1	1	1	0	1	-	1	0	0	0	0	1	0	1	0	0	0	0	505512
rPt-505648	-	81.486	88.095	0.498	1	0	0	0	0	1	0	1	1	0	0	0	1	1	1	1	1	0	-	1	1	1	-	-	0	1	0	0	505648
rPt-505973	-	90.243	95.238	0.498	1	0	0	0	1	0	1	0	1	0	0	0	0	1	0	1	1	1	1	1	1	0	1	-	1	1	0	0	505973
rPt-506113	-	92.444	95.238	0.498	0	-	1	0	1	1	0	0	0	1	1	0	1	0	1	0	0	0	0	1	0	0	0	1	1	1	1	1	506113
rPt-506566	-	79.289	82.143	0.498	1	-	-	1	1	1	1	0	0	1	0	1	0	1	0	1	1	0	1	0	1	0	1	-	1	0	0	-	506566
rPt-507271	-	81.706	88.095	0.498	0	1	1	0	-	-	1	0	0	0	1	1	-	0	0	0	0	1	1	0	0	1	0	1	1	0	1	1	507271
rPt-508531	-	78.44	85.714	0.498	1	0	1	1	1	1	0	1	0	0	0	0	0	1	0	1	0	1	1	0	0	0	1	0	-	0	1	0	508531
rPt-509353	-	87.937	95.238	0.498	0	1	0	1	0	0	1	0	1	1	1	1	1	1	0	0	0	1	1	0	0	1	0	1	0	0	-	1	509353
rPt-509395	-	83.202	91.667	0.498	0	1	1	0	0	1	-	0	1	1	0	0	0	1	1	1	0	0	0	1	0	1	1	1	0	-	1	1	509395
rPt-509575	-	77.854	80.952	0.498	-	-	0	0	1	0	0	1	-	1	0	1	1	-	1	0	1	0	-	1	0	1	0	1	1	1	0	0	509575
rPt-509687	-	79.453	83.333	0.498	1	0	1	1	1	0	-	0	-	-	0	1	0	1	0	-	0	0	0	0	1	1	1	-	1	0	1	0	509687
tPt-514287	-	88.152	95.238	0.498	0	1	0	0	1	0	1	0	0	0	0	1	1	1	1	1	0	0	1	0	-	0	0	1	1	0	1	1	514287
wPt-4754	-	89.713	97.619	0.499	0	0	1	0	1	1	1	0	0	0	1	0	1	0	0	0	0	1	1	1	1	0	0	0	1	1	0	1	119471
tPt-2762	-	76.042	90.476	0.499	1	0	1	1	1	1	0	-	1	0	1	0	0	1	0	1	0	0	1	0	-	1	1	0	1	0	0	0	349080
wPt-6887	-	79.104	86.905	0.499	1	-	1	1	0	1	1	1	1	0	0	0	0	1	0	1	1	1	0	0	-	1	-	0	0	0	0	1	376201
rPt-390151	-	90.263	98.81	0.499	1	1	0	0	1	0	0	0	0	1	1	0	0	0	0	0	0	1	0	1	1	0	1	1	1	1	1	0	390151
rPt-390495	-	84.094	90.476	0.499	-	0	0	0	0	1	1	1	1	0	1	1	1	0	-	1	0	1	0	1	1	0	0	0	0	1	0	1	390495
rPt-390695	-	91.081	98.81	0.499	0	0	0	1	1	0	1	0	1	1	0	0	1	0	0	1	0	1	1	0	1	0	1	1	1	0	0	0	390695
rPt-398474	-	88.77	97.619	0.499	0	0	0	1	1	0	1	0	0	1	1	0	0	0	0	1	0	0	1	1	1	0	0	1	1	1	1	0	398474
rPt-398543	-	80.156	84.524	0.499	0	0	1	0	1	-	-	0	1	0	1	0	1	1	0	1	1	1	0	1	1	-	0	0	1	1	0	1	398543
rPt-398553	-	88.162	89.286	0.499	1	1	0	1	0	0	1	1	-	1	0	1	1	0	1	0	1	1	1	0	-	1	0	0	0	0	0	-	398553
rPt-398769	-	91.947	98.81	0.499	1	1	1	0	1	1	0	0	0	1	0	1	0	1	0	0	1	0	1	0	1	0	0	1	1	0	1	1	398769
rPt-399397	-	89.734	96.429	0.499	1	0	0	0	1	0	1	0	1	0	0	0	0	1	0	1	1	1	1	1	1	0	1	-	1	1	0	0	399397
rPt-399777	-	94.382	98.81	0.499	0	1	1	1	0	0	1	0	0	1	0	0	0	1	0	1	0	1	1	0	1	1	0	1	0	0	1	0	399777
rPt-399953	-	92.703	96.429	0.499	0	-	1	0	1	1	0	0	0	1	1	0	1	0	1	0	0	0	0	1	0	0	0	1	1	1	1	1	399953
rPt-401286	-	83.436	89.286	0.499	1	0	1	1	-	1	0	1	1	1	0	1	0	0	0	1	0	0	1	1	-	1	1	0	-	1	0	0	401286
rPt-401775	-	82.39	90.476	0.499	0	1	0	0	0	0	0	-	0	1	1	1	0	0	1	0	1	0	0	1	-	1	1	1	0	1	1	1	401775
rPt-410866	-	89.912	94.048	0.499	0	1	0	0	1	0	0	1	0	0	1	0	0	1	1	0	1	0	1	0	1	1	0	1	-	0	1	1	410866
rPt-410972	-	83.348	90.476	0.499	1	0	1	0	1	0	1	1	1	0	1	0	0	1	0	1	0	0	0	1	-	0	0	-	1	1	1	0	410972
rPt-411046	-	90.065	97.619	0.499	0	1	0	1	0	0	1	0	1	1	1	1	1	-	0	0	1	0	1	0	1	0	1	0	0	0	0	1	411046
rPt-411270	-	89.055	96.429	0.499	0	-	1	0	1	1	0	0	0	1	1	0	1	0	1	0	0	0	1	1	0	0	0	1	1	1	1	1	411270
rPt-505220	-	92.093	98.81	0.499	1	0	0	1	1	0	0	0	0	1	0	1	1	1	1	0	1	0	0	1	0	0	0	0	1	1	1	0	505220
rPt-505229	-	91.137	97.619	0.499	0	1	0	1	0	0	1	0	1	1	1	1	1	1	0	0	0	1	1	0	0	1	0	1	0	0	-	1	505229
rPt-506579	-	88.524	98.81	0.499	1	0	1	0	1	1	0	1	0	0	0	1	1	0	0	1	0	0	0	0	1	0	1	1	1	0	0	1	506579
rPt-506913	-	78.017	94.048	0.499	0	1	0	0	1	0	1	0	0	0	0	1	1	1	1	1	0	0	1	0	-	0	0	1	1	0	1	1	506913
rPt-507120	-	90.243	98.81	0.499	1	0	1	0	1	1	0	1	0	0	0	1	1	0	0	1	0	0	0	0	1	0	1	1	1	0	0	1	507120
rPt-508266	-	89.974	96.429	0.499	0	-	1	0	1	1	0	0	0	1	1	0	1	0	1	0	0	0	1	1	0	0	0	1	1	1	1	1	508266
rPt-508420	-	88.671	97.619	0.499	1	0	1	1	1	1	1	0	1	0	0	0	0	1	0	1	1	1	0	1	0	0	1	0	1	1	0	0	508420
rPt-508466	-	90.527	96.429	0.499	0	1	0	1	0	0	1	0	1	1	1	1	1	1	0	0	0	1	1	0	0	1	0	1	0	0	-	1	508466
rPt-508769	-	82.539	97.619	0.499	0	1	0	1	1	1	1	0	1	1	0	1	0	1	0	1	0	0	1	0	0	1	1	0	-	0	0	1	508769
rPt-509445	-	93.214	98.81	0.499	0	1	0	1	0	0	1	0	1	1	1	1	1	1	0	0	0	1	1	0	0	1	0	1	0	0	1	1	509445
tPt-513753	-	89.88	96.429	0.499	0	1	0	1	0	0	1	0	0	1	0	0	1	1	1	0	1	1	0	1	1	0	1	0	-	1	1	0	513753
tPt-514308	-	87.324	94.048	0.499	0	1	0	0	1	0	1	0	0	0	0	1	1	1	1	1	0	0	1	0	-	0	0	1	1	0	1	1	514308
wPt-11711	-	92.968	100	0.5	0	1	0	1	0	0	1	0	1	1	1	1	1	1	0	0	1	0	1	0	1	0	1	0	0	0	0	1	117233
wPt-7498	-	81.44	86.905	0.5	1	0	1	1	0	1	1	0	0	-	0	-	-	1	1	1	1	0	0	1	0	0	1	0	0	1	0	-	120175
wPt-0097	-	80.09	94.048	0.5	1	0	-	1	1	1	1	0	0	1	0	0	0	0	1	1	0	1	0	0	1	1	0	0	1	0	1	1	343903
wPt-344387	-	83.271	90.476	0.5	0	0	0	0	0	-	1	1	0	0	0	0	0	0	0	1	1	1	1	1	1	0	1	1	0	1	1	0	344387
rPt-5412	-	77.383	94.048	0.5	1	1	1	-	-	0	0	1	1	0	0	0	1	0	1	0	1	0	1	1	0	0	0	1	1	1	0	0	346851
rPt-2245	-	92.014	100	0.5	1	1	1	1	1	1	1	0	0	0	0	1	0	0	0	1	0	1	0	0	1	0	1	1	1	0	0	0	347151
tPt-9923	-	84.31	91.667	0.5	1	1	0	0	1	0	0	1	-	1	0	1	1	1	0	1	1	0	1	0	-	0	0	1	1	0	0	1	348029
tPt-0429	-	88.663	95.238	0.5	0	1	0	0	-	0	0	1	0	0	1	0	0	1	1	0	1	0	1	0	1	1	0	1	1	0	1	1	348074
tPt-7900	-	92.851	100	0.5	0	1	1	0	1	0	0	0	0	1	1	0	1	1	0	0	0	0	1	1	0	1	0	1	1	1	1	0	349205
wPt-11612	-	86.632	96.429	0.5	1	1	0	1	0	0	1	0	0	1	1	0	1	1	0	1	1	1	0	0	0	1	1	0	0	0	1	0	379553
rPt-389403	-	88.238	95.238	0.5	0	1	1	0	1	-	1	0	0	0	1	1	0	0	0	0	0	1	1	0	0	1	0	1	1	0	1	1	389403
rPt-389649	-	90.509	90.476	0.5	1	1	1	0	1	0	1	0	0	-	1	0	0	0	0	0	0	1	0	0	1	1	1	1	1	0	0	0	389649
rPt-389781	-	89.015	96.429	0.5	1	1	0	1	0	0	1	1	0	1	0	1	1	0	1	0	1	1	1	0	0	1	0	0	0	0	0	0	389781
rPt-390294	-	89.919	100	0.5	1	1	1	0	0	1	0	1	1	0	0	0	0	1	0	1	1	1	0	1	1	0	0	0	0	1	1	0	390294
rPt-390633	-	92.571	98.81	0.5	1	1	1	0	0	0	1	1	0	1	1	1	1	0	1	1	1	0	0	0	0	1	0	1	0	0	0	0	390633
rPt-398700	-	92.849	100	0.5	1	1	1	1	1	1	1	0	0	0	0	1	0	0	0	1	0	1	0	0	1	0	1	1	1	0	0	0	398700
rPt-401232	-	82.226	90.476	0.5	1	0	1	0	1	0	1	1	1	0	1	0	0	1	0	1	0	0	0	1	-	0	0	-	1	1	1	0	401232
rPt-401314	-	96.173	100	0.5	1	0	1	1	1	1	0	1	0	0	1	0	1	1	1	1	0	1	0	0	0	0	1	0	1	0	0	0	401314
rPt-410802	-	85.159	92.857	0.5	1	0	1	1	1	1	1	1	1	0	0	0	1	1	0	1	0	0	1	0	-	0	0	0	1	0	0	0	410802
rPt-410850	-	88.965	95.238	0.5	0	1	1	0	1	0	0	0	0	0	-	1	0	1	0	0	0	0	1	1	1	1	1	1	1	1	1	0	410850
rPt-505136	-	88.391	95.238	0.5	0	0	0	1	1	1	1	0	1	0	0	0	0	1	0	1	0	1	0	1	1	0	1	0	1	1	1	0	505136
rPt-505338	-	85.565	92.857	0.5	1	0	0	0	0	-	0	1	1	1	0	1	1	1	1	1	1	0	0	1	1	0	1	0	0	1	0	0	505338
rPt-505436	-	91.094	100	0.5	0	0	0	1	0	0	1	1	1	0	0	1	1	0	1	0	1	0	1	1	0	0	0	1	0	1	1	1	505436
rPt-505446	-	93	100	0.5	0	0	0	1	0	0	1	1	1	0	0	1	1	0	1	0	1	0	1	1	0	0	0	1	0	1	1	1	505446
rPt-505577	-	89.151	94.048	0.5	1	0	0	0	1	0	1	0	1	0	0	0	0	1	0	1	1	1	1	1	1	0	1	-	1	1	0	0	505577
rPt-505870	-	93.001	97.619	0.5	1	0	1	0	1	1	0	1	0	0	1	0	1	1	0	1	0	1	0	0	1	0	1	1	1	0	0	0	505870
rPt-505929	-	81.291	90.476	0.5	1	0	1	1	1	1	1	1	1	0	0	0	1	1	0	1	0	0	1	0	-	0	0	0	1	0	0	0	505929
rPt-506130	-	83.313	96.429	0.5	0	0	1	0	1	1	0	0	0	1	1	0	1	0	1	0	0	0	1	1	0	0	0	1	1	1	1	1	506130
rPt-506561	-	85.863	95.238	0.5	1	0	1	1	0	0	0	0	0	-	1	0	0	0	1	0	0	1	1	1	1	0	1	0	0	1	1	1	506561
rPt-506739	-	86.615	91.667	0.5	1	-	0	1	1	-	1	0	0	1	1	1	0	1	0	0	0	1	0	1	0	0	0	1	1	1	0	0	506739
rPt-507299	-	79.003	86.905	0.5	1	0	-	1	0	-	0	1	1	1	0	0	1	1	1	1	1	0	0	-	1	0	1	0	0	-	0	0	507299
rPt-507302	-	84.725	90.476	0.5	1	1	1	0	0	0	0	1	0	1	1	1	1	0	1	0	1	-	0	0	0	1	0	1	0	0	0	0	507302
rPt-507389	-	89.567	95.238	0.5	1	1	1	0	0	0	1	1	0	1	1	1	1	0	1	1	1	0	0	0	1	1	0	-	0	0	0	0	507389
rPt-507929	-	94.202	100	0.5	0	0	0	1	0	0	1	1	1	0	0	1	1	0	1	0	1	0	1	1	0	0	0	1	0	1	1	1	507929
rPt-508154	-	94.353	98.81	0.5	1	1	1	0	0	0	1	1	0	1	1	1	1	0	1	1	1	0	0	0	0	1	0	1	0	0	0	0	508154
rPt-508338	-	82.447	90.476	0.5	1	1	1	1	0	0	1	1	-	1	0	1	1	0	1	1	1	1	1	0	-	0	0	0	0	0	0	0	508338
rPt-508623	-	83.936	94.048	0.5	0	1	0	0	-	0	0	0	0	1	1	1	1	0	1	0	1	1	0	-	1	1	1	1	0	0	0	1	508623
rPt-508845	-	93.075	100	0.5	1	1	1	0	1	1	0	0	0	1	1	0	0	1	0	1	0	1	0	0	1	1	1	0	1	0	0	0	508845
rPt-508875	-	85.518	95.238	0.5	0	0	0	1	1	1	1	0	1	0	1	0	0	0	0	1	0	0	1	1	1	0	0	-	1	1	1	0	508875
rPt-508879	-	85.432	95.238	0.5	-	0	0	1	1	1	1	0	1	0	1	0	0	0	0	1	0	0	1	1	1	0	0	1	1	1	1	0	508879
rPt-509496	-	88.168	92.857	0.5	1	0	1	0	1	0	1	1	1	0	1	0	0	1	0	1	0	0	0	1	-	0	0	-	1	1	1	0	509496
rPt-509730	-	81.614	95.238	0.5	0	1	0	0	0	0	1	0	1	1	1	1	1	0	1	0	0	-	1	0	1	1	0	1	0	0	0	1	509730
tPt-513002	-	90.735	96.429	0.5	0	1	0	0	1	0	1	0	0	0	0	1	1	1	1	1	0	0	1	0	1	0	0	1	1	0	1	1	513002
tPt-513057	-	90.678	98.81	0.5	1	1	1	0	0	0	0	0	0	1	1	1	1	1	0	1	1	0	0	1	1	0	0	1	0	1	0	0	513057
tPt-513453	-	95.386	100	0.5	0	0	1	1	1	1	1	0	0	0	1	0	0	1	1	1	1	0	0	0	0	0	1	0	1	0	1	1	513453
tPt-513580	-	90.967	98.81	0.5	1	0	1	1	0	1	0	0	1	0	0	0	0	0	1	1	1	1	0	1	1	0	1	1	0	1	0	0	513580
wPt-2868	1A	71.031	100	0.069	1	1	1	1	1	1	0	1	1	1	1	1	1	1	1	1	1	1	1	1	1	1	1	1	1	1	1	1	343518
[truncated: 1,234 more rows]
