# Supplementary material for: Genome-wide evaluation of genetic diversity and linkage disequilibrium in winter and spring triticale (x Triticosecale Wittmack)
Source: BMC Genomics. 2012 Jun 12;13:235. doi: 10.1186/1471-2164-13-235 (PMC3464613; doi:10.1186/1471-2164-13-235)
Supplement: Additional file 2 — Distribution of markers among and along chromosomes. Excel spreadsheet containing the list of markers used for anlyses and their position on the respective chromosome. [file 1471-2164-13-235-S2.xls]

## Sheet: Tabelle1
Chromosome	Position [Morgan]	Marker
1A	0	wPtm9752
1A	0.0155	wPtm8770
1A	0.02988	wPtm5876
1A	0.06635	wPtm6280
1A	0.79822	wPtm7339
1A	0.80094	wPtm9938
1A	0.80095	wPtm0767
1A	0.8017	wPtm4408
1A	0.80689	wPtm8016
1A	0.81291	wPtm4658
1A	1.16118	wPtm9757
1A	1.17933	wPtm7030
1A	1.18758	wPtm4765
1A	1.18882	wPtm8347
1A	1.19452	wPtm7184
1A	1.20075	wPtm9429
1A	1.21356	tPtm513770
1A	1.21636	wPtm5941
1A	1.2177	wPtm7074
1A	1.21937	wPtm3540
1A	1.22035	wPtm4886
1A	1.22719	wPtm1709
1A	1.23463	wPtm2872
1A	1.23497	wPtm1906
1A	1.77247	wPtm3198
1A	1.8165	wPtm4676
		Σ 26
2A	0.01472	wPtm7175
2A	0.02278	wPtm8328
2A	0.02278	wPtm8925
2A	0.02278	wPtm6148
2A	0.02488	wPtm0102
2A	0.03008	tPtm4602
2A	0.09942	wPtm5647
2A	0.10859	wPtm4533
2A	0.11521	wPtm2185
2A	0.11655	wPtm5549
2A	0.12151	wPtm9958
2A	0.1227	wPtm2087
2A	0.12343	wPtm4077
2A	0.12476	wPtm7626
2A	0.12491	wPtm9624
2A	0.12491	wPtm5839
2A	0.12578	wPtm9104
2A	0.12785	tPtm5584
2A	0.12965	tPtm514091
2A	0.1297	wPtm3949
2A	0.13152	wPtm7187
2A	0.13273	wPtm0128
2A	0.13403	tPtm514150
2A	0.1358	tPtm1012
2A	0.16168	wPtm4925
2A	0.17406	wPtm0819
2A	0.29217	wPtm8068
2A	0.29261	wPtm0568
2A	0.29603	wPtm6711
2A	0.34649	wPtm1657
2A	0.42834	wPtm5498
2A	0.48899	wPtm7026
2A	0.52948	rPtm505274
2A	0.56702	wPtm5251
2A	0.5709	wPtm8826
2A	0.61966	tPtm8937
2A	0.62111	wPtm3114
2A	0.68592	wPtm0638
2A	0.69586	wPtm3244
		Σ 39
3A	0	wPtm6204
3A	0.00535	wPtm7341
3A	0.00636	wPtm4349
3A	0.01546	wPtm2253
3A	0.03782	wPtm9634
3A	0.04368	wPtm3094
3A	0.07461	wPtm7890
3A	0.07461	wPtm1353
3A	0.09467	tPtm513279
3A	0.09509	wPtm7992
3A	0.09723	wPtm6854
3A	0.13901	tPtm6949
3A	0.1428	wPtm1111
3A	0.14713	tPtm0519
3A	0.15122	wPtm5486
3A	0.18806	wPtm2866
3A	0.27242	wPtm0797
3A	0.30726	wPtm2478
3A	0.34351	wPtm1652
3A	0.40255	wPtm4407
3A	0.44714	tPtm1961
3A	0.52697	wPtm8326
3A	0.54961	wPtm2202
3A	0.57584	wPtm8041
3A	0.60359	wPtm1092
3A	0.6071	wPtm9406
3A	0.62166	tPtm513726
3A	0.63887	wPtm8089
3A	0.70014	wPtm3697
3A	0.70057	wPtm4620
3A	0.70731	wPtm4725
3A	0.81671	wPtm6422
3A	0.87051	wPtm9268
3A	0.87674	wPtm9761
3A	0.96337	wPtm1694
3A	0.96634	wPtm4398
3A	1.01365	tPtm513264
3A	1.02527	tPtm513815
3A	1.03262	wPtm1888
3A	1.03307	wPtm3978
3A	1.03323	wPtm8876
3A	1.08713	wPtm9160
3A	1.08835	wPtm0398
3A	1.11517	wPtm1596
		Σ 44
4A	0	rPtm507403
4A	0.10936	wPtm3845
4A	0.10964	wPtm8967
4A	0.11313	wPtm0610
4A	0.11582	tPtm512961
4A	0.1181	wPtm1155
4A	0.11825	wPtm4424
4A	0.1183	wPtm9418
4A	0.1186	wPtm7354
4A	0.1186	wPtm3491
4A	0.11902	wPtm9305
4A	0.12086	wPtm0056
4A	0.12093	wPtm9675
4A	0.12129	wPtm9592
4A	0.12226	rPtm506188
4A	0.12226	rPtm0238
4A	0.12226	wPtm5172
4A	0.1225	wPtm4680
4A	0.12506	rPtm399275
4A	0.12642	wPtm8657
4A	0.12654	wPtm0764
4A	0.12688	tPtm513085
4A	0.12791	wPtm1007
4A	0.13037	wPtm3729
4A	0.139	tPtm513220
4A	0.14664	wPtm6867
4A	0.16089	tPtm513892
4A	0.20341	wPtm8271
4A	0.20533	wPtm8167
4A	0.20558	wPtm8886
4A	0.20572	wPtm3108
4A	0.20865	wPtm3349
4A	0.21038	wPtm7821
4A	0.21038	tPtm514250
4A	0.21046	wPtm6502
4A	0.21225	wPtm8275
4A	0.21833	wPtm4241
4A	0.26905	tPtm513714
4A	0.4108	wPtm5857
4A	0.43306	tPtm513019
4A	0.43736	wPtm6728
4A	0.43968	wPtm5951
4A	0.50115	wPtm9860
4A	0.50197	wPtm0817
4A	0.5422	wPtm1642
4A	0.54531	wPtm1375
4A	0.54548	wPtm5572
4A	0.54562	wPtm9000
4A	0.54596	wPtm6995
4A	0.63711	wPtm0162
4A	0.79365	wPtm4660
		Σ 51
5A	0	wPtm4106
5A	0.00846	wPtm2403
5A	0.02358	wPtm5787
5A	0.02465	wPtm5096
5A	0.03218	wPtm8262
5A	0.03463	wPtm1052
5A	0.1784	tPtm4184
5A	0.17845	tPtm6495
5A	0.28013	tPtm8506
5A	0.28989	wPtm2426
5A	0.32796	wPtm8096
5A	0.34474	tPtm3642
5A	0.34752	wPtm2329
5A	0.3476	wPtm0270
5A	0.39518	tPtm512877
5A	0.41383	wPtm9094
5A	0.50672	wPtm7769
5A	0.50676	wPtm3620
5A	0.5271	wPtm6825
5A	0.52718	wPtm2543
5A	0.52719	wPtm4248
5A	0.55853	wPtm9748
		Σ 22
6A	0	wPtm8443
6A	0.07496	wPtm9832
6A	0.08017	wPtm4270
6A	0.10189	wPtm4907
6A	0.10261	wPtm9382
6A	0.10326	wPtm1664
6A	0.12743	wPtm1285
6A	0.15597	wPtm9075
6A	0.15605	rPtm399841
6A	0.26127	wPtm8719
6A	0.26724	wPtm5652
6A	0.27251	tPtm0877
6A	0.27549	wPtm6904
6A	0.27669	wPtm7027
6A	0.27687	wPtm9679
6A	0.27928	wPtm3524
6A	0.281	tPtm2833
6A	0.35955	wPtm7906
6A	0.3852	wPtm7504
6A	0.38723	wPtm2822
6A	0.38811	wPtm7623
6A	0.38814	wPtm3965
6A	0.39185	wPtm9584
6A	0.41644	wPtm9690
6A	0.41893	wPtm2573
6A	0.48372	rPtm505608
6A	0.49781	rPtm507997
6A	0.5049	wPtm7445
6A	0.51408	tPtm513897
6A	0.52896	wPtm8833
6A	0.53357	wPtm0357
6A	0.55029	wPtm3091
6A	0.55547	tPtm514129
6A	0.57227	wPtm7599
6A	0.57693	tPtm513137
6A	0.58169	wPtm0902
6A	0.58853	tPtm513992
6A	0.59222	wPtm2077
6A	0.60192	tPtm514248
6A	0.62423	tPtm4209
6A	0.62615	wPtm7373
6A	0.63003	wPtm9093
6A	0.64295	wPtm2465
6A	0.70236	wPtm3452
6A	0.75508	wPtm5310
6A	0.78834	wPtm7572
6A	0.98526	wPtm8954
6A	0.99675	wPtm6696
6A	1.0083	wPtm6829
6A	1.00832	wPtm2582
6A	1.01461	wPtm9474
6A	1.03573	wPtm3247
6A	1.04175	wPtm4445
6A	1.04266	wPtm9976
6A	1.0448	wPtm8944
6A	1.05113	wPtm1375
6A	1.05352	wPtm5572
6A	1.05352	wPtm9000
6A	1.05449	wPtm6995
6A	1.05555	wPtm4145
6A	1.0599	wPtm8124
6A	1.07044	tPtm514156
6A	1.07688	tPtm6661
6A	1.09175	wPtm7775
6A	1.11614	rPtm390501
		Σ 65
7A	0.0081	tPtm9948
7A	0.01116	wPtm5590
7A	0.014	wPtm8418
7A	0.02075	tPtm514247
7A	0.0261	wPtm4172
7A	0.03129	wPtm8700
7A	0.03313	wPtm5101
7A	0.03578	wPtm5257
7A	0.0382	tPtm6794
7A	0.04046	wPtm3572
7A	0.0409	wPtm0008
7A	0.0424	wPtm2523
7A	0.04242	tPtm9948
7A	0.04487	wPtm7151
7A	0.04588	wPtm6967
7A	0.04738	wPtm8149
7A	0.05116	wPtm8043
7A	0.07668	wPtm6959
7A	0.07913	wPtm0031
7A	0.07972	wPtm8192
7A	0.08295	wPtm1441
7A	0.10772	wPtm2780
7A	0.10884	tPtm513491
7A	0.11038	wPtm2780
7A	0.11671	wPtm9207
7A	0.11955	tPtm512944
7A	0.17293	wPtm3561
7A	0.20317	wPtm6447
7A	0.20461	wPtm4835
7A	0.22753	wPtm3523
7A	0.49749	wPtm1928
7A	0.50872	wPtm1928
7A	0.51276	wPtm0321
7A	0.53172	wPtm7785
7A	0.54915	wPtm1096
7A	0.60679	wPtm3002
7A	0.61453	wPtm1961
7A	0.61942	wPtm4796
7A	0.62209	wPtm3393
7A	0.62302	wPtm0205
7A	0.6248	wPtm8399
7A	0.63154	wPtm6314
7A	0.63315	wPtm4721
7A	0.63612	tPtm2230
7A	0.6385	wPtm345934
7A	0.64061	wPtm8377
7A	0.65987	wPtm7299
7A	0.6752	tPtm1755
7A	0.67942	tPtm513624
7A	0.8185	wPtm0961
7A	0.83753	wPtm7281
7A	0.86179	wPtm4831
7A	0.86772	wPtm6620
7A	0.87623	wPtm7281
7A	0.9443	wPtm6896
7A	0.94932	tPtm513668
7A	0.9726	wPtm2260
7A	0.97523	wPtm3226
7A	1.21905	wPtm0494
		Σ 59
1B	0	wPtm5253
1B	0.00212	wPtm3950
1B	0.00469	wPtm9028
1B	0.0977	wPtm1313
1B	0.1003	wPtm1770
1B	0.10043	wPtm4651
1B	0.2768	wPtm5003
1B	0.28131	wPtm4688
1B	0.39897	wPtm7476
1B	0.40471	wPtm8279
1B	0.44806	wPtm7160
1B	0.44961	tPtm7980
1B	0.46429	wPtm7066
1B	0.46611	wPtm9032
1B	0.46841	wPtm6975
1B	0.47523	wPtm8744
1B	0.50705	wPtm1573
1B	0.51967	wPtm3451
1B	0.52236	wPtm0705
1B	0.52355	tPtm513046
1B	0.5475	wPtm8280
1B	0.54836	wPtm6690
1B	0.55752	wPtm6012
1B	0.559	wPtm7242
1B	0.55905	wPtm5562
1B	0.55905	wPtm2744
1B	0.56361	wPtm1726
1B	0.56412	wPtm0441
1B	0.56546	wPtm1684
1B	0.56816	wPtm3103
1B	0.57535	wPtm5899
1B	0.57867	wPtm1876
1B	0.60633	tPtm513348
1B	0.63708	tPtm513750
1B	0.63717	wPtm4982
1B	0.63851	wPtm7997
1B	0.63952	wPtm1911
1B	0.63952	wPtm2725
1B	0.63968	wPtm2251
1B	0.64027	wPtm7460
1B	0.65363	wPtm7833
1B	0.66692	wPtm4366
1B	0.67863	wPtm1139
1B	0.68102	wPtm1116
1B	0.68903	wPtm5740
1B	0.70412	wPtm4343
1B	0.71168	wPtm7593
1B	0.71205	wPtm0966
1B	0.71378	wPtm0725
1B	0.7164	wPtm2575
1B	0.75804	rPtm506579
1B	0.75804	rPtm505568
1B	0.86402	wPtm2751
1B	0.86402	wPtm9524
1B	0.91931	wPtm0308
1B	0.93239	wPtm7708
1B	0.93247	wPtm1500
1B	0.94566	rPtm509417
1B	0.94738	wPtm9490
1B	0.94904	wPtm8320
1B	0.95096	wPtm1560
1B	0.95221	wPtm7422
1B	0.95241	wPtm0983
1B	0.95684	wPtm7094
1B	0.95801	wPtm2540
1B	0.95905	wPtm4786
1B	0.95905	wPtm2395
1B	0.95948	wPtm2988
1B	0.95975	wPtm6442
1B	0.96053	tPtm513893
1B	0.96081	tPtm513967
1B	0.9609	wPtm8267
1B	0.96344	wPtm1568
1B	0.9637	wPtm3935
1B	0.96952	wPtm7652
1B	0.97132	wPtm3172
1B	0.98181	wPtm0664
1B	0.98467	wPtm3927
1B	0.98851	wPtm2075
1B	0.98851	wPtm2859
1B	0.98854	wPtm7905
1B	1.01059	wPtm11939
		Σ 82
2B	0.0315	wPtm6775
2B	0.03152	wPtm304695
2B	0.03163	wPtm0071
2B	0.58564	rPtm508871
2B	0.59361	rPtm507696
2B	0.59991	rPtm509666
2B	0.60027	rPtm508741
2B	0.60993	wPtm8284
2B	0.60997	wPtm5736
2B	0.6125	wPtm2425
2B	0.61626	wPtm4917
2B	0.63221	wPtm0049
2B	0.65473	tPtm513165
2B	0.80583	wPtm2266
2B	0.82408	wPtm2397
2B	0.82441	wPtm3632
2B	0.85554	wPtm2266
2B	1.03021	wPtm8776
2B	1.03196	wPtm8776
2B	1.05322	tPtm514208
2B	1.05951	wPtm7004
2B	1.0641	wPtm7350
2B	1.06607	tPtm4248
2B	1.0712	wPtm9336
2B	1.09788	tPtm513473
2B	1.09807	wPtm4223
2B	1.10506	wPtm9190
2B	1.10933	wPtm4223
2B	1.13479	wPtm1646
2B	1.14433	wPtm0694
2B	1.14926	wPtm0950
2B	1.14926	wPtm9350
2B	1.14926	wPtm3132
2B	1.15061	wPtm1294
2B	1.15166	wPtm8460
2B	1.15249	wPtm1357
2B	1.1706	rPtm506241
2B	1.2022	wPtm4125
2B	1.20241	wPtm6192
2B	1.20241	wPtm7757
2B	1.20244	wPtm5672
2B	1.20262	wPtm5556
2B	1.20566	tPtm2971
2B	1.38018	wPtm9958
2B	1.42048	wPtm6706
2B	1.4222	wPtm6311
2B	1.42377	wPtm9859
2B	1.45369	tPtm512890
2B	1.47685	wPtm2106
2B	1.51164	tPtm513188
2B	1.51569	wPtm8760
2B	1.51746	tPtm1663
2B	1.53307	rPtm399649
2B	1.53581	wPtm0100
2B	1.54987	wPtm8479
2B	1.55776	rPtm398598
2B	1.61099	tPtm513659
2B	1.69672	rPtm509730
2B	1.70654	tPtm4627
2B	1.73349	wPtm7695
2B	1.73359	wPtm8404
		Σ 61
3B	0.1198	wPtm2426
3B	0.13387	tPtm512861
3B	0.1343	wPtm3609
3B	0.18029	wPtm4214
3B	0.20301	wPtm2757
3B	0.21844	wPtm1081
3B	0.22488	wPtm3536
3B	0.22489	wPtm0302
3B	0.24598	wPtm7132
3B	0.24634	wPtm0571
3B	0.26384	tPtm6487
3B	0.29379	wPtm3598
3B	0.29393	wPtm9410
3B	0.29399	wPtm1590
3B	0.29405	wPtm5064
3B	0.32462	tPtm1759
3B	0.33352	wPtm5467
3B	0.33394	wPtm0773
3B	0.33563	wPtm7015
3B	0.34742	wPtm4498
3B	0.36226	wPtm1191
3B	0.3672	wPtm6047
3B	0.38609	wPtm4209
3B	0.41142	wPtm5390
3B	0.41593	wPtm3327
3B	0.42773	wPtm5432
3B	0.50097	wPtm2280
3B	0.51175	wPtm4902
3B	0.51315	wPtm5747
3B	0.51449	wPtm5020
3B	0.51627	tPtm7068
3B	0.54572	wPtm5769
3B	0.54628	wPtm6785
3B	0.60584	wPtm5452
3B	0.74043	wPtm8363
3B	0.75144	wPtm2491
3B	0.78363	wPtm0990
3B	0.79181	wPtm0021
3B	0.81767	wPtm345354
3B	0.82692	wPtm7037
3B	0.85912	wPtm2391
3B	0.85936	wPtm9368
3B	0.86109	wPtm8021
3B	0.87443	wPtm6956
3B	0.87484	tPtm7209
3B	0.93065	wPtm9786
3B	0.96715	wPtm7514
3B	0.98092	wPtm0531
3B	0.98105	wPtm1306
3B	0.9835	wPtm3165
3B	0.98501	wPtm6509
3B	0.98599	wPtm1510
3B	0.98743	wPtm9422
3B	0.98956	wPtm7886
3B	0.9913	wPtm9989
3B	0.99137	wPtm9488
3B	0.99209	wPtm2559
3B	1.00166	wPtm7158
3B	1.01053	wPtm4412
3B	1.01444	wPtm5825
3B	1.01449	tPtm513153
3B	1.01565	wPtm7266
3B	1.16558	tPtm513516
3B	1.17083	wPtm5704
		Σ 64
4B	0.09997	wPtm8292
4B	0.10508	wPtm5265
4B	0.41356	wPtm7412
4B	0.41399	tPtm8905
4B	0.52019	wPtm1101
4B	0.53943	wPtm6209
4B	0.54853	wPtm6016
4B	0.55657	wPtm6149
4B	0.74967	wPtm9393
4B	1.03842	tPtm513338
4B	1.04195	tPtm513652
4B	1.04439	wPtm2141
4B	1.04874	wPtm1046
		Σ 13
5B	0.00026	tPtm1191
5B	0.00144	wPtm1432
5B	0.02784	wPtm7240
5B	0.2045	wPtm8604
5B	0.2052	wPtm9666
5B	0.21208	wPtm1420
5B	0.22895	tPtm8942
5B	0.22897	tPtm0714
5B	0.25306	wPtm6348
5B	0.25341	wPtm5175
5B	0.25355	wPtm5346
5B	0.25641	wPtm5914
5B	0.25851	wPtm7237
5B	0.28163	wPtm3569
5B	0.30343	wPtm8637
5B	0.307	wPtm7848
5B	0.31499	wPtm3663
5B	0.32854	wPtm7901
5B	0.32895	wPtm3289
5B	0.33018	wPtm5120
5B	0.33037	wPtm3569
5B	0.33272	wPtm9569
5B	0.33523	wPtm3461
5B	0.33553	wPtm3844
5B	0.33912	wPtm4996
5B	0.33981	wPtm5105
5B	0.36004	wPtm5514
5B	0.37004	wPtm4936
5B	0.37956	wPtm8106
5B	0.38804	wPtm2607
5B	0.39826	tPtm3719
5B	0.3985	wPtm1548
5B	0.41553	wPtm7101
5B	0.42529	wPtm8393
5B	0.42536	tPtm3020
5B	0.43146	wPtm3457
5B	0.51031	wPtm5604
5B	0.51964	wPtm0473
5B	0.53401	wPtm0498
5B	0.54253	wPtm8054
5B	0.54282	wPtm5928
5B	0.55431	wPtm6989
5B	0.55476	wPtm4367
5B	0.58822	wPtm9300
5B	0.59127	wPtm2453
5B	0.59127	wPtm1733
5B	0.60706	wPtm6265
5B	0.63328	wPtm2707
5B	0.6456	wPtm9205
5B	0.64696	wPtm0935
5B	0.64725	wPtm8094
5B	0.67677	wPtm3329
5B	0.67906	tPtm1253
5B	0.69168	wPtm8931
5B	0.70076	wPtm3616
5B	0.70151	wPtm2514
5B	0.74903	wPtm4754
5B	0.75302	wPtm5827
5B	0.75397	wPtm9504
5B	0.75453	wPtm3213
5B	0.7617	tPtm3144
5B	0.78072	wPtm7006
5B	0.81393	wPtm4418
5B	0.94541	wPtm7238
5B	0.94633	wPtm5792
5B	1.02794	wPtm6971
5B	1.03214	wPtm7665
5B	1.03214	wPtm9116
5B	1.0775	wPtm4817
5B	1.08417	wPtm3922
5B	1.08638	wPtm2885
5B	1.0907	tPtm513453
5B	1.09363	wPtm1110
5B	1.09597	wPtm6048
5B	1.096	wPtm6910
5B	1.09606	wPtm7400
5B	1.09642	tPtm513853
5B	1.10787	tPtm6128
5B	1.10916	wPtm0643
5B	1.11229	wPtm0484
		Σ 80
6B	0	wPtm2991
6B	0.02027	wPtm9572
6B	0.03572	wPtm7203
6B	0.03722	wPtm8894
6B	0.04273	wPtm1547
6B	0.04607	wPtm8239
6B	0.04707	wPtm1852
6B	0.04718	wPtm7662
6B	0.04883	wPtm0245
6B	0.04933	wPtm2689
6B	0.04937	wPtm0452
6B	0.04942	wPtm7777
6B	0.04962	wPtm3774
6B	0.04985	wPtm3304
6B	0.05011	wPtm0882
6B	0.05017	wPtm4678
6B	0.05056	tPtm513738
6B	0.05097	wPtm0151
6B	0.051	wPtm3116
6B	0.05235	wPtm6994
6B	0.05487	wPtm5633
6B	0.05543	wPtm8015
6B	0.05905	wPtm9255
6B	0.06066	wPtm4720
6B	0.06123	wPtm4283
6B	0.06129	wPtm7150
6B	0.06133	wPtm9990
6B	0.0614	wPtm6563
6B	0.0616	wPtm5383
6B	0.06173	wPtm4386
6B	0.06185	wPtm1922
6B	0.06191	wPtm3130
6B	0.06193	wPtm8563
6B	0.0622	wPtm9015
6B	0.06368	wPtm9255
6B	0.0638	wPtm5633
6B	0.06394	tPtm512868
6B	0.06859	tPtm7399
6B	0.10153	wPtm4706
6B	0.1383	wPtm6674
6B	0.14746	wPtm4900
6B	0.14899	wPtm4900
6B	0.16014	wPtm4564
6B	0.16453	wPtm2095
6B	0.17506	wPtm3526
6B	0.1772	wPtm3376
6B	0.22896	tPtm513184
6B	0.23113	wPtm8814
6B	0.23658	wPtm5256
6B	0.32174	tPtm513285
6B	0.32665	wPtm2175
6B	0.32731	wPtm8153
6B	0.34989	tPtm513063
6B	0.38822	tPtm513725
6B	0.38886	wPtm4858
6B	0.39109	tPtm4887
6B	0.39115	tPtm3506
6B	0.39486	wPtm7576
6B	0.48631	wPtm5333
6B	0.49228	wPtm5408
6B	0.50848	tPtm513775
6B	0.52211	wPtm5168
6B	0.52278	wPtm4218
6B	0.52288	wPtm6292
6B	0.52799	wPtm2218
6B	0.52822	wPtm7958
6B	0.53219	wPtm2400
6B	0.53356	wPtm9195
6B	0.53827	tPtm1723
6B	0.54015	wPtm9659
6B	0.54788	wPtm6247
6B	0.578	wPtm8721
6B	0.59593	wPtm8183
6B	0.59593	wPtm2424
6B	0.5961	wPtm2000
6B	0.59613	tPtm513954
6B	0.60087	tPtm513403
6B	0.60557	wPtm7935
6B	0.60646	wPtm6160
6B	0.6095	wPtm2564
6B	0.61851	wPtm5037
6B	0.63521	wPtm9124
6B	0.64713	wPtm4924
6B	0.65656	tPtm4990
6B	0.68025	tPtm3689
6B	0.7056	rPtm506913
6B	0.71604	tPtm513002
6B	0.71835	tPtm514287
6B	0.73118	tPtm9132
6B	0.74235	tPtm514308
6B	0.96905	wPtm9930
6B	1.04206	wPtm1325
6B	1.04384	wPtm0986
6B	1.0446	wPtm7464
6B	1.07876	wPtm5480
6B	1.0837	wPtm0696
6B	1.0857	tPtm9048
6B	1.08841	tPtm514268
6B	1.09527	wPtm9241
6B	1.09605	wPtm1761
6B	1.09885	tPtm9048
6B	1.10042	wPtm0696
6B	1.10806	wPtm9256
6B	1.11108	wPtm344113
6B	1.12291	wPtm1264
6B	1.12295	wPtm3045
6B	1.1308	wPtm5885
6B	1.13085	wPtm4662
6B	1.13317	wPtm4164
6B	1.14019	wPtm8059
6B	1.14455	wPtm9952
6B	1.15094	wPtm6116
6B	1.15477	wPtm4560
6B	1.15578	wPtm8493
6B	1.15831	tPtm513425
6B	1.16151	wPtm0406
6B	1.17724	rPtm505542
		Σ 117
7B	0.16343	wPtm8387
7B	0.16393	wPtm7108
7B	0.1795	wPtm5816
7B	0.17986	wPtm6320
7B	0.17993	tPtm8504
7B	0.18007	wPtm9515
7B	0.18365	tPtm6244
7B	0.18555	wPtm2878
7B	0.18706	wPtm9746
7B	0.18757	tPtm513753
7B	0.19163	wPtm0884
7B	0.19558	wPtm0695
7B	0.19651	wPtm0465
7B	0.1966	wPtm1209
7B	0.19675	wPtm1196
7B	0.20037	wPtm8803
7B	0.20158	wPtm5745
7B	0.20192	wPtm0494
7B	0.20263	wPtm0866
7B	0.22803	wPtm4875
7B	0.27114	wPtm9954
7B	0.27593	wPtm5228
7B	0.27795	wPtm7413
7B	0.27853	wPtm5462
7B	0.29339	wPtm4743
7B	0.2942	wPtm0600
7B	0.29437	wPtm4038
7B	0.29953	wPtm7094
7B	0.30306	wPtm8267
7B	0.30679	wPtm3190
7B	0.3208	wPtm9880
7B	0.32159	wPtm8989
7B	0.32248	wPtm6104
7B	0.32302	wPtm0217
7B	0.32416	wPtm7295
7B	0.33119	wPtm3093
7B	0.35398	wPtm8938
7B	0.35546	wPtm6156
7B	0.35774	wPtm4820
7B	0.36748	wPtm2356
7B	0.37172	wPtm8089
7B	0.37707	wPtm4300
7B	0.37709	wPtm3086
7B	0.38641	tPtm513663
7B	0.38896	tPtm513687
7B	0.39394	wPtm8233
7B	0.3962	wPtm0635
7B	0.39914	wPtm5547
7B	0.39942	wPtm4814
7B	0.39968	tPtm513197
7B	0.40214	wPtm4600
7B	0.40648	tPtm5747
7B	0.41263	wPtm4045
7B	0.42776	wPtm5892
7B	0.43113	wPtm9299
7B	0.43379	wPtm4869
7B	0.43666	wPtm7887
7B	0.44463	wPtm7351
7B	0.44624	wPtm1715
7B	0.44624	tPtm7362
7B	0.44632	wPtm4298
7B	0.44633	wPtm4010
7B	0.52512	rPtm411046
7B	0.54814	tPtm513969
7B	0.56716	wPtm1330
7B	0.64232	wPtm2273
7B	0.64268	wPtm9798
7B	0.67407	wPtm8312
7B	0.67874	wPtm0312
7B	0.68072	wPtm3730
7B	0.68619	wPtm4025
7B	0.68848	wPtm8919
7B	0.70848	wPtm6463
7B	0.7115	wPtm1149
7B	0.7127	tPtm512908
7B	0.7184	wPtm9467
7B	0.74252	wPtm8283
7B	0.74348	wPtm9467
7B	0.78511	wPtm2737
7B	0.82855	wPtm7318
7B	1.22669	wPtm0837
7B	1.2373	wPtm2994
7B	1.24913	rPtm505223
7B	1.254	wPtm8920
7B	1.2598	tPtm513031
		Σ 85
1R	0	rPtm399803
1R	0.00085	rPtm399662
1R	0.0012	rPtm506493
1R	0.00381	rPtm401418
1R	0.00758	rPtm401195
1R	0.01782	rPtm389803
1R	0.05457	rPtm507120
1R	0.05637	rPtm505568
1R	0.06017	rPtm506579
1R	0.06286	rPtm508116
1R	0.08453	tPtm513783
1R	0.09047	rPtm509009
1R	0.0929	rPtm508397
1R	0.09696	rPtm508769
1R	0.09845	rPtm410922
1R	0.10057	wPtm9317
1R	0.10316	rPtm507452
1R	0.10522	rPtm506299
1R	0.10555	rPtm402007
1R	0.10656	rPtm507719
1R	0.11021	rPtm508726
1R	0.11301	rPtm507103
1R	0.11695	rPtm507848
1R	0.12247	rPtm390318
1R	0.14295	rPtm505603
1R	0.14506	rPtm410760
1R	0.15467	rPtm2888
1R	0.15926	rPtm390654
1R	0.16123	rPtm505890
1R	0.1616	rPtm508713
1R	0.16165	rPtm507436
1R	0.16407	rPtm3699
1R	0.16414	rPtm389712
1R	0.18256	rPtm505761
1R	0.19269	rPtm400946
1R	0.19335	rPtm410937
1R	0.19342	rPtm506349
1R	0.19347	rPtm506136
1R	0.19368	rPtm507209
1R	0.19368	rPtm506976
1R	0.1944	rPtm507554
1R	0.1952	rPtm509060
1R	0.19566	rPtm508859
1R	0.19821	rPtm509423
1R	0.19887	rPtm1767
1R	0.19933	rPtm506392
1R	0.20056	rPtm505936
1R	0.20104	tPtm513769
1R	0.20204	rPtm401475
1R	0.20266	rPtm509474
1R	0.20455	rPtm506896
1R	0.20463	rPtm509189
1R	0.20606	rPtm508306
1R	0.20611	rPtm505185
1R	0.20657	rPtm399789
1R	0.20691	rPtm2542
1R	0.20724	rPtm0318
1R	0.20806	rPtm402673
1R	0.20829	rPtm507401
1R	0.20832	rPtm507205
1R	0.20872	rPtm389911
1R	0.20872	rPtm509687
1R	0.20872	rPtm402491
1R	0.20872	rPtm400043
1R	0.20872	rPtm400449
1R	0.20872	rPtm389936
1R	0.20873	rPtm508463
1R	0.20875	rPtm390338
1R	0.20876	rPtm410927
1R	0.2089	rPtm400853
1R	0.20914	rPtm509241
1R	0.20921	rPtm506431
1R	0.20985	rPtm389446
1R	0.21112	rPtm506135
1R	0.21112	rPtm4471
1R	0.21115	rPtm390177
1R	0.21143	tPtm513361
1R	0.21417	rPtm505310
1R	0.22274	rPtm400103
1R	0.22794	rPtm399723
1R	0.23015	rPtm505853
1R	0.23052	rPtm399769
1R	0.23059	rPtm401574
1R	0.23212	rPtm401410
1R	0.235	rPtm411063
1R	0.23869	tPtm513067
1R	0.2449	rPtm505199
1R	0.25277	rPtm506629
1R	0.25332	rPtm507254
1R	0.26706	rPtm507438
1R	0.2749	rPtm508079
1R	0.30425	rPtm399378
1R	0.34075	rPtm390103
1R	0.36279	rPtm509578
1R	0.38538	rPtm508325
1R	0.41697	rPtm507059
1R	0.42232	rPtm389828
1R	0.43162	rPtm508637
1R	0.44999	rPtm505884
1R	0.4674	rPtm399684
1R	0.46996	rPtm390355
1R	0.47007	rPtm506824
1R	0.47058	rPtm401115
1R	0.47073	rPtm507707
1R	0.47093	rPtm507758
1R	0.47167	rPtm411337
1R	0.47947	rPtm508520
1R	0.48067	rPtm390364
1R	0.48089	rPtm505873
1R	0.48103	rPtm401180
1R	0.50004	rPtm401322
1R	0.50048	rPtm0092
1R	0.50267	rPtm399965
1R	0.50291	rPtm508703
1R	0.50731	rPtm506561
1R	0.60623	rPtm507650
1R	0.62911	rPtm507839
1R	0.65583	rPtm400053
1R	0.65784	wPtm6274
1R	0.66064	rPtm390590
1R	0.66492	tPtm6511
1R	0.66702	rPtm509367
1R	0.66703	tPtm512901
1R	0.67073	rPtm505564
1R	0.67307	rPtm399831
1R	0.67583	rPtm390261
1R	0.69221	tPtm2796
		Σ 127
2R-1	0.06002	rPtm509197
2R-1	0.08407	rPtm505631
2R-1	0.08872	rPtm505648
2R-1	0.0921	rPtm410838
2R-1	0.09771	rPtm506180
2R-1	0.10028	rPtm390669
2R-1	0.10114	rPtm410936
2R-1	0.10459	rPtm389929
2R-1	0.10617	rPtm506604
2R-1	0.11024	rPtm507611
2R-1	0.11303	rPtm508344
2R-1	0.11958	rPtm508776
2R-1	0.12056	rPtm508811
2R-1	0.12059	rPtm507767
2R-1	0.12247	rPtm402361
2R-1	0.14567	rPtm509191
2R-1	0.18862	rPtm505391
2R-1	0.18893	rPtm390674
2R-1	0.18932	rPtm509443
2R-1	0.19554	rPtm505385
2R-1	0.19853	rPtm390554
2R-1	0.20401	tPtm8966
2R-1	0.28064	wPtm0801
2R-1	0.29169	rPtm411066
2R-1	0.29241	rPtm399721
2R-1	0.29255	tPtm513245
2R-1	0.33472	rPtm398831
2R-1	0.39683	rPtm400973
2R-1	0.41991	rPtm400923
2R-1	0.43819	rPtm506496
2R-1	0.60444	tPtm513832
2R-1	0.61587	tPtm512929
2R-1	0.61588	rPtm508452
2R-1	0.62142	rPtm509592
2R-1	0.62553	tPtm514243
2R-1	0.62683	rPtm401224
2R-1	0.63009	tPtm7906
2R-1	0.63218	rPtm402481
2R-1	0.63243	rPtm508139
2R-1	0.6338	rPtm390292
2R-1	0.63424	rPtm508957
2R-1	0.63837	rPtm400410
2R-1	0.64072	rPtm507982
2R-1	0.64234	rPtm399800
2R-1	0.64336	rPtm507714
2R-1	0.64505	rPtm402519
2R-1	0.6497	rPtm389807
2R-1	0.65339	rPtm8307
2R-1	0.65554	rPtm400703
2R-1	0.65673	rPtm507710
2R-1	0.65694	rPtm400013
2R-1	0.65791	rPtm506926
2R-1	0.65818	rPtm507946
2R-1	0.6592	rPtm507133
2R-1	0.6595	wPtm6576
2R-1	0.66002	rPtm390789
2R-1	0.66073	rPtm508608
2R-1	0.66153	rPtm506176
2R-1	0.66197	rPtm401256
2R-1	0.66214	rPtm402345
2R-1	0.66654	rPtm507531
2R-1	0.66654	rPtm508347
2R-1	0.66654	rPtm400772
2R-1	0.66654	rPtm507952
2R-1	0.66665	rPtm411177
2R-1	0.66754	rPtm507783
2R-1	0.67035	tPtm514069
2R-1	0.67117	rPtm505357
2R-1	0.67407	rPtm389441
2R-1	0.67549	tPtm513861
2R-1	0.6769	rPtm390530
2R-1	0.67808	rPtm402236
2R-1	0.67867	rPtm411234
2R-1	0.67876	rPtm410940
2R-1	0.67897	rPtm410800
2R-1	0.68006	rPtm507479
2R-1	0.68097	rPtm399333
2R-1	0.68236	rPtm507568
2R-1	0.68239	rPtm509223
2R-1	0.68261	rPtm402506
2R-1	0.68381	rPtm506196
2R-1	0.68734	tPtm514206
2R-1	0.68823	rPtm507323
2R-1	0.69013	rPtm1002
2R-1	0.69587	rPtm401388
2R-1	0.70057	rPtm389754
2R-1	0.70114	rPtm390283
2R-1	0.70208	rPtm506945
2R-1	0.70278	rPtm506827
2R-1	0.70306	rPtm509208
2R-1	0.70392	rPtm401329
2R-1	0.70634	rPtm401315
2R-1	0.70875	rPtm402364
2R-1	0.72982	rPtm399895
2R-1	0.73981	rPtm399824
2R-1	0.74841	rPtm505891
2R-1	0.75591	rPtm2888
2R-1	0.7676	rPtm506697
2R-1	0.77867	rPtm398737
2R-1	0.78183	rPtm402494
2R-1	0.79359	rPtm411174
2R-1	0.84644	rPtm507675
2R-1	0.89368	tPtm4269
2R-1	0.9025	rPtm400980
2R-1	0.9026	tPtm512866
2R-1	0.9053	tPtm513533
2R-1	0.90609	rPtm505326
2R-1	0.90649	rPtm389392
2R-1	0.91405	rPtm411141
2R-1	0.91849	tPtm513081
2R-1	0.98423	rPtm401282
2R-1	0.98549	rPtm506198
2R-1	1.05155	rPtm505372
2R-1	1.05334	rPtm401274
2R-2	0	rPtm505743
2R-2	0.0226	rPtm400003
2R-2	0.03908	rPtm410938
2R-2	0.04216	rPtm398631
2R-2	0.04316	rPtm398761
2R-2	0.0511	rPtm390017
2R-2	0.05538	rPtm508204
2R-2	0.05766	rPtm509001
2R-2	0.09978	rPtm507622
2R-2	0.10507	rPtm505513
		Σ 124
3R	0	rPtm401028
3R	0.17304	rPtm390694
3R	0.17359	rPtm508643
3R	0.176	rPtm398769
3R	0.27867	rPtm508970
3R	0.33918	rPtm508068
3R	0.34589	rPtm509631
3R	0.35162	rPtm507396
3R	0.35724	rPtm401520
3R	0.35724	rPtm505483
3R	0.35724	rPtm505975
3R	0.35733	rPtm509622
3R	0.39167	rPtm507434
3R	0.39574	rPtm507374
3R	0.39616	rPtm402506
3R	0.39776	rPtm506740
3R	0.39994	rPtm389454
3R	0.40101	rPtm411243
3R	0.40375	rPtm506455
3R	0.40435	rPtm402214
3R	0.40458	rPtm505403
3R	0.40541	rPtm402217
3R	0.40557	rPtm507801
3R	0.40622	rPtm507105
3R	0.40729	rPtm398525
3R	0.40943	rPtm507897
3R	0.40956	rPtm402260
3R	0.40969	rPtm410966
3R	0.40988	rPtm509285
3R	0.40991	rPtm506456
3R	0.40993	rPtm400556
3R	0.40996	rPtm400609
3R	0.40996	rPtm505230
3R	0.40996	rPtm507476
3R	0.40996	rPtm506892
3R	0.40996	rPtm509712
3R	0.40996	rPtm411336
3R	0.40996	rPtm399579
3R	0.40996	rPtm400533
3R	0.40996	rPtm507616
3R	0.40996	rPtm411034
3R	0.40997	rPtm400779
3R	0.4107	rPtm398744
3R	0.41087	rPtm399942
3R	0.41287	rPtm509159
3R	0.41343	rPtm506905
3R	0.41436	rPtm509013
3R	0.41493	rPtm506967
3R	0.41506	rPtm508194
3R	0.41551	rPtm508377
3R	0.41575	rPtm505832
3R	0.41631	tPtm3022
3R	0.41661	rPtm400826
3R	0.41683	rPtm507083
3R	0.41743	rPtm507575
3R	0.42007	rPtm401296
3R	0.42033	rPtm507345
3R	0.42086	rPtm389708
3R	0.42219	rPtm506565
3R	0.42281	rPtm506598
3R	0.42498	rPtm506218
3R	0.4255	rPtm507730
3R	0.42929	rPtm508609
3R	0.43279	rPtm7608
3R	0.43279	rPtm505227
3R	0.43299	rPtm509081
3R	0.43899	rPtm402504
3R	0.44013	rPtm399897
3R	0.44025	rPtm398622
3R	0.44038	rPtm400235
3R	0.44246	rPtm390397
3R	0.44267	tPtm5381
3R	0.44267	rPtm402648
3R	0.44271	tPtm2425
3R	0.44291	rPtm390174
3R	0.44301	rPtm389254
3R	0.44391	rPtm506603
3R	0.44564	rPtm399990
3R	0.44731	rPtm401554
3R	0.44862	rPtm401069
3R	0.44991	rPtm390724
3R	0.45334	rPtm506173
3R	0.45819	rPtm507149
3R	0.47118	rPtm505287
3R	0.47364	rPtm389303
3R	0.47546	rPtm400159
3R	0.47555	rPtm390018
3R	0.47556	rPtm389676
3R	0.47571	rPtm390606
3R	0.47722	rPtm507316
3R	0.47964	rPtm401738
3R	0.48668	rPtm0857
3R	0.49023	rPtm5688
3R	0.49167	rPtm389384
3R	0.49764	tPtm3746
3R	0.53775	tPtm514114
3R	0.54508	rPtm508772
3R	0.55234	rPtm509296
3R	0.56843	rPtm507877
3R	0.56977	rPtm506504
3R	0.57305	rPtm390429
3R	0.57892	rPtm399402
3R	0.58757	rPtm506501
3R	0.59285	rPtm509513
3R	0.61627	tPtm1089
3R	0.62192	tPtm1077
3R	0.63046	rPtm400264
3R	0.63864	rPtm509719
3R	0.63936	rPtm506961
3R	0.70203	rPtm507271
3R	0.70318	rPtm389403
3R	0.70436	tPtm513724
3R	0.71155	rPtm507299
3R	0.74946	rPtm5523
3R	0.75345	tPtm0170
3R	0.76227	rPtm505338
3R	0.812	tPtm513277
3R	0.84048	rPtm507569
3R	1.11892	rPtm399873
3R	1.12021	rPtm508654
3R	1.1235	rPtm506566
3R	1.1244	rPtm399503
3R	1.1255	rPtm400346
3R	1.13842	rPtm506986
3R	1.14013	rPtm401352
3R	1.15586	rPtm389640
3R	1.15586	rPtm508572
3R	1.15594	rPtm507764
3R	1.17955	rPtm507709
		Σ 129
4R	0	rPtm389405
4R	0.03614	rPtm400936
4R	0.07026	rPtm390328
4R	0.07562	rPtm390129
4R	0.08057	rPtm399805
4R	0.082	rPtm402679
4R	0.16731	rPtm389827
4R	0.17037	rPtm508454
4R	0.17047	rPtm506618
4R	0.17394	rPtm411281
4R	0.21616	rPtm506508
4R	0.2224	rPtm400484
4R	0.22301	rPtm401280
4R	0.22636	rPtm508260
4R	0.23003	rPtm506089
4R	0.23474	tPtm1348
4R	0.23741	rPtm400835
4R	0.24133	rPtm400996
4R	0.24924	rPtm390526
4R	0.25414	rPtm509706
4R	0.25422	rPtm411095
4R	0.25524	rPtm401048
4R	0.25635	rPtm401544
4R	0.259	rPtm505550
4R	0.26177	rPtm506948
4R	0.28463	rPtm509353
4R	0.28771	rPtm506686
4R	0.28783	rPtm506829
4R	0.28791	rPtm505244
4R	0.28826	rPtm505802
4R	0.29045	rPtm507549
4R	0.29103	tPtm513580
4R	0.29111	rPtm401491
4R	0.29178	rPtm508466
4R	0.29179	rPtm508131
4R	0.29186	rPtm509445
4R	0.29186	rPtm505229
4R	0.29186	rPtm401589
4R	0.29186	rPtm506134
4R	0.29186	rPtm507026
4R	0.29186	tPtm3067
4R	0.29248	rPtm389763
4R	0.29254	rPtm402590
4R	0.29759	rPtm508459
4R	0.29922	rPtm401313
4R	0.29925	rPtm508914
4R	0.2995	wPtm7445
4R	0.2995	rPtm505608
4R	0.2995	wPtm7498
4R	0.30103	rPtm411376
4R	0.30346	rPtm509243
4R	0.30718	rPtm509435
4R	0.30778	rPtm505620
4R	0.31953	rPtm399920
4R	0.31958	rPtm402313
4R	0.31962	rPtm401643
4R	0.32104	rPtm402411
4R	0.32107	rPtm507873
4R	0.32359	rPtm507894
4R	0.3322	rPtm389465
4R	0.33402	rPtm506534
4R	0.34139	rPtm508975
4R	0.34535	rPtm508979
4R	0.34672	rPtm400864
4R	0.34872	rPtm509554
4R	0.34926	rPtm508722
4R	0.36471	rPtm402016
4R	0.36925	rPtm399506
4R	0.38191	rPtm401825
4R	0.3841	rPtm505288
4R	0.38652	rPtm506207
4R	0.38722	rPtm2940
4R	0.38883	tPtm512937
4R	0.39517	rPtm509646
4R	0.39683	rPtm400317
4R	0.3984	rPtm505352
4R	0.39925	rPtm507403
4R	0.39976	rPtm7906
4R	0.4008	rPtm402302
4R	0.40207	rPtm505775
4R	0.40503	wPtm5281
4R	0.40762	rPtm401117
4R	0.41121	rPtm401029
4R	0.41127	rPtm505552
4R	0.4113	rPtm389457
4R	0.41251	rPtm507548
4R	0.4131	rPtm509244
4R	0.4134	rPtm399468
4R	0.4134	tPtm2718
4R	0.41635	rPtm402601
4R	0.41715	rPtm507202
4R	0.41813	rPtm508124
4R	0.41879	rPtm507498
4R	0.42193	tPtm8684
4R	0.43013	rPtm389881
4R	0.43091	rPtm401376
4R	0.43111	rPtm400270
4R	0.43116	rPtm399885
4R	0.43119	tPtm513924
4R	0.43127	rPtm390125
4R	0.43402	rPtm508199
4R	0.43407	rPtm507109
4R	0.4364	rPtm399742
4R	0.44003	rPtm507237
4R	0.44182	rPtm398658
4R	0.44365	rPtm508577
4R	0.44954	rPtm390614
4R	0.45207	rPtm505674
4R	0.45936	rPtm509552
4R	0.46937	rPtm508531
4R	0.47604	rPtm401518
4R	0.48475	rPtm399305
4R	0.48503	rPtm402443
4R	0.48577	rPtm399323
4R	0.48608	tPtm513858
4R	0.49074	rPtm389610
4R	0.49791	rPtm509560
4R	0.49798	tPtm7448
4R	0.49855	rPtm508910
4R	0.49855	rPtm505506
4R	0.49855	rPtm508467
4R	0.49858	rPtm508527
4R	0.50139	rPtm507596
4R	0.50146	rPtm505216
4R	0.50158	rPtm509061
4R	0.50178	rPtm402444
4R	0.50318	rPtm508659
4R	0.50467	rPtm506124
4R	0.50693	rPtm507312
4R	0.50749	tPtm514093
4R	0.5105	tPtm514116
4R	0.51108	rPtm506706
4R	0.5112	rPtm509059
4R	0.51198	rPtm400965
4R	0.51304	tPtm513729
4R	0.51584	rPtm505769
4R	0.5166	rPtm401775
4R	0.51771	rPtm389872
4R	0.52101	rPtm401402
4R	0.52101	rPtm400699
4R	0.52119	rPtm399420
4R	0.52122	wPtm0949
4R	0.52123	rPtm506964
4R	0.52132	wPtm7654
4R	0.52132	wPtm2333
4R	0.52132	tPtm513991
4R	0.52132	rPtm505497
4R	0.52192	rPtm411329
4R	0.53111	rPtm410802
4R	0.53228	wPtm0312
4R	0.5383	wPtm5605
4R	0.53856	rPtm505929
4R	0.54101	rPtm399663
4R	0.54732	rPtm506928
4R	0.55604	rPtm402470
4R	0.55679	tPtm512843
4R	0.55764	rPtm411170
4R	0.55895	rPtm400828
4R	0.56309	tPtm4738
4R	0.56529	rPtm398783
4R	0.56953	rPtm389746
4R	0.57335	rPtm390504
4R	0.57493	rPtm505625
4R	0.57603	rPtm400949
4R	0.57748	rPtm400634
4R	0.58405	rPtm389776
4R	0.58517	rPtm507680
4R	0.58989	rPtm401455
4R	0.59189	rPtm509173
4R	0.59431	rPtm401448
4R	0.59695	rPtm400365
4R	0.5972	rPtm401771
4R	0.60141	rPtm509441
4R	0.60344	rPtm390310
4R	0.60581	rPtm505329
4R	0.6069	rPtm506239
4R	0.60967	rPtm506689
4R	0.61475	rPtm390156
4R	0.61627	rPtm507092
4R	0.61677	rPtm400896
4R	0.61823	rPtm506530
4R	0.61939	rPtm410768
4R	0.61975	rPtm509402
4R	0.62103	tPtm4626
4R	0.62157	rPtm506833
4R	0.62186	rPtm508851
4R	0.62192	rPtm399748
4R	0.6226	rPtm411238
4R	0.62368	rPtm507139
4R	0.62424	rPtm507687
4R	0.6253	rPtm506931
4R	0.62641	rPtm506527
4R	0.62711	rPtm390419
4R	0.62816	rPtm399514
4R	0.62955	rPtm505208
4R	0.63189	rPtm410976
4R	0.63379	rPtm509321
4R	0.63449	rPtm506914
4R	0.63516	rPtm411210
4R	0.63548	rPtm399987
4R	0.63561	rPtm508526
4R	0.63603	rPtm402163
4R	0.63605	rPtm390565
4R	0.63611	rPtm390436
4R	0.63654	rPtm507283
4R	0.63668	rPtm401136
4R	0.63772	rPtm505225
4R	0.63776	rPtm398636
4R	0.63813	rPtm389618
4R	0.63857	rPtm401403
4R	0.63858	rPtm390331
4R	0.63859	rPtm505489
4R	0.6386	rPtm400679
4R	0.63869	rPtm411490
4R	0.63889	rPtm506732
4R	0.63943	rPtm400825
4R	0.63989	rPtm411069
4R	0.64109	rPtm411502
4R	0.64184	tPtm4576
4R	0.64215	rPtm508996
4R	0.64279	rPtm507008
4R	0.64343	rPtm508524
4R	0.64387	rPtm389414
4R	0.64388	rPtm508446
4R	0.64391	rPtm506862
4R	0.64393	rPtm509308
4R	0.64601	tPtm513520
4R	0.64606	rPtm411344
4R	0.64631	tPtm0429
4R	0.64774	rPtm506416
4R	0.64902	rPtm399809
4R	0.64971	rPtm506436
4R	0.64995	tPtm512845
4R	0.65067	rPtm398503
4R	0.65069	rPtm399714
4R	0.65069	rPtm506954
4R	0.65069	rPtm411422
4R	0.65077	rPtm505470
4R	0.65102	rPtm390695
4R	0.6511	rPtm401743
4R	0.6511	rPtm509632
4R	0.65331	rPtm401286
4R	0.65353	rPtm402630
4R	0.65406	rPtm410866
4R	0.65575	rPtm507076
4R	0.65708	rPtm389383
4R	0.65765	rPtm401323
4R	0.65817	rPtm509404
4R	0.65834	rPtm507481
4R	0.65837	rPtm508284
4R	0.66065	rPtm505464
4R	0.66078	rPtm390454
4R	0.66216	rPtm508114
4R	0.6676	rPtm401563
4R	0.66825	rPtm2245
4R	0.66974	rPtm398700
4R	0.67139	rPtm400488
4R	0.67876	rPtm508849
4R	0.68281	rPtm390361
4R	0.68367	rPtm506458
4R	0.68592	rPtm505725
4R	0.68969	rPtm505165
4R	0.70443	rPtm506410
4R	0.71055	rPtm0594
4R	0.7355	rPtm389272
4R	0.74191	wPtm8650
4R	0.74378	rPtm508582
4R	0.81745	rPtm505840
4R	0.82529	rPtm411228
4R	0.82961	rPtm389941
4R	0.83679	rPtm401253
4R	0.86577	rPtm507653
4R	0.87995	rPtm508869
4R	0.91772	rPtm401232
4R	0.91922	rPtm410972
4R	0.91932	rPtm509496
4R	0.92553	rPtm398820
		Σ 277
5R	0	rPtm402580
5R	0.00755	rPtm508085
5R	0.07501	rPtm509222
5R	0.0766	rPtm390757
5R	0.09379	rPtm411267
5R	0.09949	tPtm9180
5R	0.11144	rPtm411270
5R	0.11425	rPtm508266
5R	0.11936	rPtm398506
5R	0.12212	rPtm399953
5R	0.1224	rPtm398767
5R	0.12955	wPtm8731
5R	0.12982	rPtm506128
5R	0.12983	rPtm411085
5R	0.12983	rPtm506584
5R	0.12983	rPtm402644
5R	0.13028	rPtm7200
5R	0.13146	rPtm400153
5R	0.16962	rPtm390294
5R	0.18942	rPtm399681
5R	0.1939	rPtm507664
5R	0.19516	rPtm508834
5R	0.19774	rPtm507948
5R	0.20194	rPtm390362
5R	0.21982	rPtm508925
5R	0.22077	rPtm507500
5R	0.25279	rPtm401275
5R	0.25417	rPtm411469
5R	0.2589	rPtm507373
5R	0.25956	rPtm7348
5R	0.26195	rPtm508768
5R	0.27528	rPtm7889
5R	0.27574	rPtm399641
5R	0.27697	rPtm505679
5R	0.27986	rPtm399290
5R	0.28666	rPtm410845
5R	0.29417	rPtm509551
5R	0.30427	rPtm400314
5R	0.30672	rPtm508897
5R	0.31259	tPtm8940
5R	0.31301	rPtm506836
5R	0.31627	rPtm410783
5R	0.32566	rPtm508902
5R	0.33462	tPtm512902
5R	0.33466	rPtm8921
5R	0.33471	rPtm4272
5R	0.33485	rPtm5995
5R	0.33869	rPtm508420
5R	0.34125	tPtm513842
5R	0.34243	rPtm401699
5R	0.3431	rPtm399663
5R	0.34338	rPtm506001
5R	0.34338	rPtm0716
5R	0.34349	rPtm2965
5R	0.34389	rPtm402245
5R	0.3439	rPtm411252
5R	0.34446	tPtm513876
5R	0.34452	rPtm508633
5R	0.34452	rPtm9178
5R	0.35232	rPtm402367
5R	0.35275	rPtm389856
5R	0.35406	rPtm507000
5R	0.35519	rPtm399730
5R	0.35768	rPtm509668
5R	0.36006	rPtm509673
5R	0.3647	rPtm508041
5R	0.37809	rPtm506718
5R	0.37878	rPtm411329
5R	0.38857	rPtm398691
5R	0.3924	rPtm399638
5R	0.39386	rPtm505740
5R	0.39722	rPtm507961
5R	0.39919	rPtm390585
5R	0.41829	rPtm506174
5R	0.41933	rPtm398800
5R	0.4194	rPtm505721
5R	0.42066	rPtm507953
5R	0.4273	rPtm7628
5R	0.43038	rPtm6165
5R	0.43389	rPtm390512
5R	0.43754	rPtm505973
5R	0.44954	rPtm509048
5R	0.45164	rPtm506747
5R	0.4533	rPtm4583
5R	0.45414	rPtm399271
5R	0.45414	rPtm505182
5R	0.45436	rPtm505485
5R	0.45496	rPtm402652
5R	0.45507	rPtm390093
5R	0.45519	tPtm514193
5R	0.45524	rPtm399306
5R	0.45537	rPtm507804
5R	0.4554	rPtm390360
5R	0.45574	rPtm401974
5R	0.45581	rPtm410860
5R	0.46313	rPtm505577
5R	0.46822	rPtm9131
5R	0.46827	rPtm3136
5R	0.46905	rPtm399520
5R	0.46912	rPtm505581
5R	0.46924	rPtm7137
5R	0.46942	rPtm411479
5R	0.47347	rPtm401046
5R	0.47383	rPtm509677
5R	0.4776	rPtm399999
5R	0.48094	rPtm505348
5R	0.4868	rPtm390405
5R	0.48824	rPtm400297
5R	0.49017	rPtm6661
5R	0.49201	rPtm509088
5R	0.49201	rPtm390685
5R	0.49443	rPtm401055
5R	0.49518	rPtm402204
5R	0.49799	rPtm505205
5R	0.49922	rPtm402391
5R	0.50101	rPtm390722
5R	0.5019	rPtm389427
5R	0.50398	tPtm514140
5R	0.504	rPtm389367
5R	0.50957	rPtm399743
5R	0.51209	rPtm411512
5R	0.51304	rPtm508566
5R	0.51307	rPtm402625
5R	0.51375	rPtm505220
5R	0.52656	rPtm507099
5R	0.52668	rPtm508190
5R	0.52728	rPtm505300
5R	0.53212	tPtm513922
5R	0.54746	rPtm401791
5R	0.55261	tPtm513037
5R	0.55631	rPtm400368
5R	0.55631	rPtm402087
5R	0.56797	rPtm401500
5R	0.57832	rPtm401481
5R	0.58008	rPtm508323
5R	0.58113	rPtm399397
5R	0.58327	rPtm508460
5R	0.58865	wPtm2212
5R	0.58871	rPtm401074
5R	0.58871	rPtm505276
5R	0.58961	rPtm390151
5R	0.59086	tPtm514028
5R	0.59092	rPtm411072
5R	0.59203	rPtm401845
5R	0.59216	rPtm505700
5R	0.59278	rPtm506172
5R	0.59811	rPtm508893
5R	0.59813	rPtm508895
5R	0.60232	rPtm506739
5R	0.60507	rPtm509043
5R	0.60615	rPtm506246
5R	0.60963	rPtm389649
5R	0.61027	rPtm2311
5R	0.61135	rPtm506877
5R	0.61135	rPtm508965
5R	0.61388	rPtm507194
5R	0.61417	rPtm390596
5R	0.61646	rPtm505436
5R	0.61682	rPtm507929
5R	0.61687	rPtm508845
5R	0.6179	rPtm401063
5R	0.61892	rPtm508518
5R	0.61907	wPtm9917
5R	0.62011	rPtm505734
5R	0.62223	rPtm508222
5R	0.62399	rPtm505551
5R	0.62723	rPtm390344
5R	0.62851	rPtm507480
5R	0.62923	rPtm505818
5R	0.62947	rPtm400221
5R	0.62956	rPtm389838
5R	0.62966	rPtm389545
5R	0.63277	tPtm3980
5R	0.63758	rPtm402400
5R	0.64085	rPtm401641
5R	0.64299	rPtm508794
5R	0.6431	rPtm390306
5R	0.64721	rPtm509573
5R	0.67131	rPtm507889
5R	0.68642	rPtm506308
5R	0.69374	rPtm390157
5R	0.71176	rPtm410905
5R	0.81251	rPtm399470
5R	0.81338	rPtm505265
5R	0.81361	rPtm6223
5R	0.81361	rPtm400345
5R	0.81361	rPtm399371
5R	0.81361	rPtm402458
5R	0.81361	rPtm5191
5R	0.81375	rPtm505882
5R	0.81379	rPtm507359
5R	0.81383	rPtm401976
5R	0.81383	rPtm389301
5R	0.81895	rPtm401253
5R	0.84284	rPtm402162
5R	0.88348	rPtm506976
5R	0.94728	rPtm505979
		Σ 197
6R	0	rPtm390636
6R	0.00903	rPtm509167
6R	0.01604	rPtm401314
6R	0.0457	rPtm505870
6R	0.05018	wPtm4134
6R	0.06122	wPtm4134
6R	0.09412	rPtm505921
6R	0.10323	rPtm505447
6R	0.1042	rPtm507320
6R	0.11593	rPtm400483
6R	0.11962	rPtm399312
6R	0.12086	rPtm506093
6R	0.12452	rPtm509154
6R	0.13402	rPtm399948
6R	0.13665	rPtm508371
6R	0.13883	rPtm400935
6R	0.15516	rPtm509391
6R	0.15886	rPtm509395
6R	0.17285	rPtm400608
6R	0.17642	rPtm508388
6R	0.17712	tPtm4669
6R	0.1909	rPtm401346
6R	0.19836	rPtm399421
6R	0.20318	wPtm7108
6R	0.21196	rPtm402480
6R	0.21357	rPtm399597
6R	0.21593	rPtm401470
6R	0.21639	rPtm399855
6R	0.21641	rPtm401486
6R	0.21663	rPtm390495
6R	0.21752	rPtm506473
6R	0.21759	rPtm508374
6R	0.21952	tPtm513023
6R	0.22097	rPtm7385
6R	0.2219	wPtm7108
6R	0.22424	rPtm5060
6R	0.22655	rPtm508843
6R	0.23555	tPtm513257
6R	0.24281	rPtm505654
6R	0.24627	rPtm1737
6R	0.24902	tPtm513901
6R	0.24946	rPtm400800
6R	0.25012	rPtm505267
6R	0.25382	rPtm402456
6R	0.25382	rPtm506891
6R	0.25419	rPtm401241
6R	0.25453	rPtm401011
6R	0.25453	rPtm411010
6R	0.26598	rPtm411354
6R	0.2683	rPtm399245
6R	0.26893	rPtm508968
6R	0.26939	rPtm390337
6R	0.26939	rPtm401867
6R	0.26943	rPtm400060
6R	0.27063	rPtm390413
6R	0.27252	rPtm509728
6R	0.27408	rPtm509043
6R	0.27414	rPtm508690
6R	0.27508	rPtm506178
6R	0.27629	rPtm399991
6R	0.28549	rPtm509045
6R	0.29522	rPtm505559
6R	0.29724	rPtm506495
6R	0.29784	rPtm509724
6R	0.29807	rPtm401152
6R	0.2981	rPtm508512
6R	0.29861	rPtm506000
6R	0.30175	rPtm400789
6R	0.30187	rPtm390252
6R	0.30338	rPtm505482
6R	0.30517	rPtm401488
6R	0.30547	rPtm401449
6R	0.30577	rPtm509335
6R	0.30596	rPtm399710
6R	0.30655	rPtm401227
6R	0.30694	rPtm505248
6R	0.30767	rPtm505883
6R	0.30802	rPtm505433
6R	0.30834	rPtm506742
6R	0.30889	rPtm398543
6R	0.30897	rPtm506374
6R	0.31052	rPtm399633
6R	0.3174	rPtm401516
6R	0.32377	rPtm506500
6R	0.32904	rPtm506039
6R	0.33061	rPtm389722
6R	0.33173	rPtm411299
6R	0.33228	rPtm509171
6R	0.33264	rPtm389917
6R	0.33288	rPtm508076
6R	0.33351	rPtm402552
6R	0.33468	rPtm507840
6R	0.3364	rPtm508462
6R	0.34086	wPtm3533
6R	0.34114	rPtm509453
6R	0.34688	rPtm399884
6R	0.35349	rPtm506263
6R	0.35451	rPtm399879
6R	0.35451	rPtm399825
6R	0.3546	rPtm411161
6R	0.35724	rPtm508596
6R	0.35756	rPtm505444
6R	0.35931	rPtm401881
6R	0.36153	tPtm513060
6R	0.36859	rPtm509333
6R	0.37102	rPtm506099
6R	0.39302	rPtm506799
6R	0.39333	rPtm400005
6R	0.39352	rPtm400819
6R	0.39352	rPtm506868
6R	0.39592	tPtm4479
6R	0.39809	wPtm1320
6R	0.40128	rPtm507199
6R	0.40578	rPtm8205
6R	0.40765	rPtm400314
6R	0.40873	rPtm507896
6R	0.40896	rPtm506836
6R	0.41113	rPtm399834
6R	0.41228	rPtm507562
6R	0.4141	rPtm399587
6R	0.41412	rPtm399777
6R	0.41708	rPtm507115
6R	0.42955	rPtm399399
6R	0.43452	rPtm389311
6R	0.43547	rPtm509330
6R	0.44003	rPtm508230
6R	0.44427	rPtm390525
6R	0.44945	tPtm514244
6R	0.4573	tPtm7287
6R	0.46172	rPtm401125
6R	0.46782	rPtm509249
6R	0.46879	rPtm400302
6R	0.46897	rPtm389289
6R	0.46897	rPtm402342
6R	0.46897	rPtm400767
6R	0.46991	rPtm505612
6R	0.47042	rPtm401505
6R	0.47127	rPtm389450
6R	0.47251	rPtm400855
6R	0.47411	rPtm398551
6R	0.47584	rPtm389592
6R	0.5071	rPtm400318
6R	0.51854	rPtm508835
6R	0.5202	tPtm7900
6R	0.52238	rPtm402304
6R	0.53006	rPtm410850
6R	0.54186	rPtm507771
6R	0.54395	rPtm505964
6R	0.54429	tPtm513470
6R	0.54688	rPtm400990
6R	0.55017	rPtm398629
6R	0.55327	rPtm508779
6R	0.55343	rPtm399917
6R	0.55659	rPtm402205
6R	0.55749	tPtm8051
6R	0.56023	rPtm401911
6R	0.56786	rPtm508824
6R	0.57157	rPtm508549
6R	0.57631	rPtm402487
6R	0.57846	rPtm390262
6R	0.58518	tPtm7557
6R	0.58657	rPtm399916
6R	0.58963	rPtm399903
6R	0.59204	tPtm514229
6R	0.59221	rPtm509643
6R	0.59237	rPtm389399
6R	0.5997	rPtm399543
6R	0.61617	rPtm389307
6R	0.62204	wPtm3127
6R	0.62752	rPtm508379
6R	0.62943	rPtm506668
6R	0.65192	tPtm514065
6R	0.65319	rPtm508522
6R	0.65453	rPtm508866
6R	0.6612	rPtm505158
6R	0.67242	rPtm410769
6R	0.67412	rPtm506334
6R	0.67601	rPtm505857
6R	0.67601	rPtm505148
6R	0.67601	rPtm506528
6R	0.6762	rPtm401104
6R	0.67635	rPtm509579
6R	0.67835	rPtm389437
6R	0.68145	rPtm402335
6R	0.6818	rPtm9856
6R	0.68194	rPtm401850
6R	0.68194	rPtm5403
6R	0.68209	rPtm390326
6R	0.68229	rPtm390442
6R	0.68429	rPtm411333
6R	0.68831	tPtm513005
6R	0.70982	rPtm507486
6R	0.70984	rPtm507211
6R	0.7099	rPtm4601
6R	0.71243	rPtm389369
6R	0.71247	rPtm401349
6R	0.71293	tPtm513882
6R	0.71675	rPtm401114
6R	0.72072	rPtm402328
6R	0.7213	rPtm400907
6R	0.72273	rPtm390698
6R	0.72566	rPtm402133
6R	0.72566	rPtm398845
6R	0.72567	rPtm402575
6R	0.72568	rPtm389714
6R	0.72569	rPtm410992
6R	0.72573	rPtm509027
6R	0.72573	rPtm507438
6R	0.72578	rPtm401969
6R	0.72607	rPtm401326
6R	0.72733	rPtm508661
6R	0.72893	tPtm6200
6R	0.73014	rPtm389306
6R	0.73157	rPtm389467
6R	0.73383	rPtm509725
6R	0.73486	rPtm400226
6R	0.74016	rPtm401648
6R	0.74632	rPtm505745
6R	0.75251	rPtm3556
6R	0.75709	rPtm506066
6R	0.76174	tPtm7245
6R	0.76384	rPtm400887
6R	0.77619	rPtm401898
6R	0.7788	rPtm402243
6R	0.82112	rPtm390046
		Σ 225
7R	0.13713	rPtm402602
7R	0.13774	rPtm402537
7R	0.138	rPtm411205
7R	0.1381	rPtm390657
7R	0.13884	rPtm399699
7R	0.16408	rPtm508731
7R	0.16995	rPtm509065
7R	0.17028	rPtm507398
7R	0.17458	rPtm399845
7R	0.18614	rPtm399848
7R	0.19135	rPtm509641
7R	0.20005	rPtm401658
7R	0.20158	rPtm509497
7R	0.2044	rPtm399705
7R	0.21876	rPtm0615
7R	0.22948	rPtm410920
7R	0.23202	rPtm508123
7R	0.23345	rPtm399308
7R	0.23555	rPtm509314
7R	0.24819	rPtm506767
7R	0.24868	rPtm399694
7R	0.30589	rPtm507319
7R	0.30718	tPtm513136
7R	0.30986	rPtm509596
7R	0.31193	rPtm389395
7R	0.3126	rPtm401635
7R	0.31271	rPtm509033
7R	0.31271	rPtm505573
7R	0.32201	rPtm7557
7R	0.32819	rPtm508061
7R	0.33427	rPtm509329
7R	0.33736	rPtm398680
7R	0.33763	rPtm508316
7R	0.33765	rPtm402501
7R	0.34368	rPtm509512
7R	0.34552	rPtm506023
7R	0.37557	rPtm507928
7R	0.37566	rPtm389812
7R	0.38099	tPtm513637
7R	0.38441	rPtm390057
7R	0.38627	rPtm505580
7R	0.38947	rPtm505811
7R	0.3909	rPtm411276
7R	0.39172	tPtm514339
7R	0.39352	rPtm507890
7R	0.39397	rPtm401465
7R	0.39449	rPtm507001
7R	0.39504	rPtm509227
7R	0.39665	rPtm411330
7R	0.39665	rPtm400710
7R	0.39669	rPtm401026
7R	0.39669	rPtm398474
7R	0.39778	rPtm508281
7R	0.3991	rPtm389585
7R	0.39919	rPtm506028
7R	0.39921	rPtm507824
7R	0.40059	rPtm400580
7R	0.40123	rPtm400652
7R	0.40248	rPtm402554
7R	0.4029	rPtm505931
7R	0.40338	rPtm410979
7R	0.40366	rPtm400878
7R	0.40386	rPtm509140
7R	0.40394	rPtm390252
7R	0.40413	rPtm399651
7R	0.40422	rPtm399664
7R	0.40435	rPtm508380
7R	0.40438	rPtm506949
7R	0.4044	rPtm505397
7R	0.4044	rPtm400816
7R	0.40444	rPtm505678
7R	0.40447	rPtm506045
7R	0.40455	rPtm399570
7R	0.40455	rPtm505855
7R	0.40455	tPtm513145
7R	0.40456	rPtm401526
7R	0.40464	rPtm410867
7R	0.40464	rPtm400789
7R	0.40477	rPtm399292
7R	0.40485	rPtm400372
7R	0.40519	rPtm505523
7R	0.40519	rPtm410884
7R	0.40543	rPtm507494
7R	0.40553	rPtm505765
7R	0.40605	rPtm401828
7R	0.40606	tPtm513313
7R	0.40624	rPtm390750
7R	0.40643	rPtm506060
7R	0.40646	rPtm400793
7R	0.40646	rPtm507140
7R	0.40649	rPtm399775
7R	0.40683	rPtm401882
[truncated: 101 more rows]
